# Supplementary material for: Single cell expression analysis of primate-specific retroviruses-derived HPAT lincRNAs in viable human blastocysts identifies embryonic cells co-expressing genetic markers of multiple lineages
Source: Heliyon. 2018 Jun 28;4(6):e00667. doi: 10.1016/j.heliyon.2018.e00667 (PMC6039856; doi:10.1016/j.heliyon.2018.e00667)
Supplement: Supplemental Table S1 [file mmc13.xlsx]

## Sheet: Sheet1
		Human embryonic cells	Reference in the main text		Journal		Number of cells
Stanford data set	Discovery data set	241 human blastocyst cells	ref. 18	JDD et al., 2016	DevCell		241
Stockholm data set	Validation set 1	1529 human embryonic cells	ref. 34	Petropoulos et al., 2016	Cell		1529
Yan et al. data set	Validation set 2	124 human embryonic cells*	ref. 13	Yan et al., 2013	Nat Struct Mol Biol		124
Xue et al. data set	Validation set 3	29 human embryonic cells*	ref. 12	Xue et al., 2013	Nature		29
Dand et al. data set	Validation set 4	26 human embryonic cells*	ref. 44	Dang et al., 2016	Genome Biology		26	1708
							1949
		Mouse embryonic cells data set
Deng et al. data set		259 mouse embryonic cells	ref. 45	Deng et al., 2014	Science
		*Data set includes human oocytes
Validation data set 4	Dang et al. Tracing the expression of circular RNAs in human pre-implantation embryos.
	Genome Biol. 2016 Jun 17;17(1):130. doi: 10.1186/s13059-016-0991-3
Mouse embryogenesis data set	Deng et al. Single-Cell RNA-Seq Reveals Dynamic, Random Monoallelic Gene Expression in Mammalian Cell.
	Science. 2014 Jan 10;343(6167):193-6. doi: 10.1126/science.1245316.
	Deng, Q., Ramsko¨ ld, D., Reinius, B., and Sandberg, R. (2014). Single-cell
	RNA-seq reveals dynamic, random monoallelic gene expression in mammalian
	cells. Science 343, 193–196.
