# Supplementary material for: Single cell expression analysis of primate-specific retroviruses-derived HPAT lincRNAs in viable human blastocysts identifies embryonic cells co-expressing genetic markers of multiple lineages
Source: Heliyon. 2018 Jun 28;4(6):e00667. doi: 10.1016/j.heliyon.2018.e00667 (PMC6039856; doi:10.1016/j.heliyon.2018.e00667)
Supplement: Supplemental Tables S2.1 [file mmc14.xlsx]

## Sheet: S2.1
	Percent of all HPAT21pos single cells										Number of HPAT21pos single cells recovered from the early and late blastocysts
	HPAT21/HPAT2/HPAT15 & HPAT21/HPAT2	HPAT21	HPAT21/HPAT15	HPAT21/HPAT2/HPAT15 & HPAT21/HPAT2	HPAT21	HPAT21/HPAT15					58	92	84	234
HPAT21	63.7931	64.1304	67.8571	37	59	57					Number of HPAT21pos single cells recovered from the late blastocysts
HPAT15	27.5972	0	67.8571	16.0064	0	57	<0.0001	<0.0001	<0.0001		37	59	57	153
HPAT2	63.7931	0	0	37	0	0	<0.0001	<0.0001	ns
HPAT1	1.72414	7.6087	0	1	7	0	0.0817	ns	0.0195
HPAT5	44.0874	26.3862	28.1351	25.5707	24.2753	23.6335	0.0435	0.0036	0.3599
HPAT7	0	0	1.19048	0	0	1
HPAT9	0	0	0	0	0	0
HPAT20	0	0	6.15548	0	0	5.1706	ns	0.0791	0.0232
HPAT4	5.58793	2.37239	5.11929	3.241	2.1826	4.3002	ns	ns	0.1234
HPAT6	0	1.08696	0	0	1	0
HPAT3	34.5357	14.2121	13.729	20.0307	13.0751	11.5324	0.0005	0.001	ns
HPAT17	9.31379	1.08696	2.38095	5.402	1	2	0.0137	0.0632	ns
HPAT8	8.87569	6.61348	1.19048	5.1479	6.0844	1	ns	0.2716	ns
HPAT23	7.38931	1.08696	4.7619	4.2858	1	4	0.2064	ns	ns
HPAT14	0	0	0	0	0	0
LINC_ROR	0	1.08696	3.57143	0	1	3
Supplemental Tables S2
NS, not significant
Supplemental Fig. S1C

## Sheet: S2.2
Epiblast pluripotency markers & pluripotency regulatory genes
Number of cells	37	57	59			P value 1	P value 2	P value 3
TFCP2L1	35	10	12			<0.0001	<0.0001	NS
POU5F1	15	2	3			<0.0001	<0.0001	NS
DPPA3	11	3	5			0.0021	0.0103	NS
KLF5	28	16	21			<0.0001	0.0002	NS
NANOG	10	5	7			0.0233	0.0971	NS
LIN28A	34	27	28			<0.0001	<0.0001	NS
TERT	15	2	0			<0.0001	<0.0001	NS
YAP	33	8	32			<0.0001	0.0003	<0.0001
MCRS1	32	11	9			<0.0001	<0.0001	NS
	HPAT21/HPAT2/HPAT15 & HPAT21/HPAT2;
		HPAT21/HPAT15
			HPAT21
Supplemental Tables S2
NS, not significant
Supplemental Fig. S1D

## Sheet: S2.3
HPAT21 (+) HPAT15 (+)							HPAT21 (+)
Early	Late	P values					Early	Late	P values
4	26	0.0071	GATA4 (+)				15	3	<0.0001	GATA4 (+)
23	31		GATA4 (-)				18	56		GATA4 (-)
15	2	<0.0001	FGFR2 (+)				15	6	0.0002	FGFR2 (+)
12	55		FGFR2 (-)				18	53		FGFR2 (-)
Supplemental Tables S2
NS, not significant
Supplemental Fig. S2A

## Sheet: S2.4
HPAT21 (+)							HPAT21 (+) HPAT15 (+)
Early	Late	P values					Early	Late	P values
24	23	0.0024	CDX2/TROP2/TEAD4 negative				24	44	0.2472	CDX2/TROP2/TEAD4 negative
9	36		CDX2/TROP2/TEAD4 positive				3	13		CDX2/TROP2/TEAD4 positive
Supplemental Tables S2
NS, not significant
Supplemental Fig. S2B

## Sheet: S2.5
	Early HPAT21/HPAT2/HPAT15 & HPAT21/HPAT2;	Late HPAT21/HPAT2/HPAT15 & HPAT21/HPAT2;
FGFR2 (+)	0	11
FGFR2 (-)	21	26
The two-tailed P value equals 0.0047
Supplemental Tables S2
NS, not significant
Supplemental Fig. S2C

## Sheet: S2.6
			HPAT21/HPAT15
		HPAT21		HPAT21/HPAT2/HPAT15 & HPAT21/HPAT2;
TE marker	TROP2	20	12	28		<0.0001	0.0001271	0.147905
TE marker	TEAD4	23	6	28		<0.0001	0.0007	0.0005
TE marker	CDX2	9	7	30		<0.0001	<0.0001	NS
PE marker	PDGFRa	8	5	1		NS	NS	NS
PE marker	CXCR4	13	10	22		<0.0001	0.0004	NS
PE marker	GATA4	3	26	0		<0.0001	0.2819	<0.0001
PE marker	GRB2	3	1	10		0.0003	0.0042	NS
EPI marker	TDGF1	13	3	24		<0.0001	<0.0001	0.0136
EPI marker	SOX2	21	16	32		<0.0001	<0.0001	NS
EPI marker	LIN28A	28	27	34		<0.0001	<0.0001	NS
PE marker	HPAT15	0	57	16		<0.0001	<0.0001	<0.0001
Number of cells		59	57	37
Late blastocyst sub-populations						P value 1	P value 2	P value 3
Supplemental Tables S2
NS, not significant
Supplemental Fig. S2D

## Sheet: S2.7
	Early HPAT21/HPAT2/HPAT15 & HPAT21/HPAT2;	Late HPAT21/HPAT2/HPAT15 & HPAT21/HPAT2;
TERT (+)	1	15
TERT (-)	20	22
The two-tailed P value equals 0.0048
HPAT21 (+) HPAT15 (+)			P values		HPAT21 (+) HPAT2 (+) HPAT15 (+)			P values		HPAT21 (+) HPAT2 (+) HPAT15 (-)			P values
Early	27	61	0.3282		Early	17	71	0.0785		Early	4	84	0.0277
Late	57	96			Late	16	137			Late	21	132
Total cells	84	157	241		Total cells	33	208	241		Total cells	25	216	241
	Positive					Positive					Positive
Supplemental Tables S2
NS, not significant
Supplemental Fig. S2F
Supplemental Fig. S2G

## Sheet: S2.8
	Early HPAT21/HPAT2/HPAT15 & HPAT21/HPAT2;	Late HPAT21/HPAT2/HPAT15 & HPAT21/HPAT2;	Early HPAT21/HPAT2/HPAT15 & HPAT21/HPAT2;	Late HPAT21/HPAT2/HPAT15 & HPAT21/HPAT2;
MCRS1	100	86.4865	21	32	NS
THAP11	4.7619	43.2432	1	16	0.0022
TET1	0	37.8378	0	14	0.0009
TFCP2L1	61.9048	94.5946	13	35	0.0028
YAP	100	89.1892	21	33	NS
n	21	37	21	37
EPIBLAST	HPAT21/HPAT2/HPAT15 & HPAT21/HPAT2;
Supplemental Tables S2
NS, not significant
Figure 1A

## Sheet: S2.9
	Early HPAT21	Late HPAT21	Early HPAT21	Late HPAT21
MCRS1	15.1515	15.2542	5	9	NS
THAP11	9.09091	32.2034	3	19	0.0203
TET1	6.06061	10.1695	2	6	0.7065
TFCP2L1	15.1515	20.339	5	12	0.5897
YAP	21.2121	54.2373	7	32	0.0023
n	33	59	33	59
TE-LIKE	HPAT21
	Early HPAT21/HPAT15	Late HPAT21/HPAT15	Early HPAT21/HPAT15	Late HPAT21/HPAT15
MCRS1	11.1111	19.2982	3	11	0.5324
THAP11	14.8148	21.0526	4	12	0.5667
TET1	0	8.77193	0	5	0.1706
TFCP2L1	7.40741	17.5439	2	10	0.3216
YAP	3.7037	14.0351	1	8	0.26
n	27	57	27	57
PE-LIKE	HPAT21/HPAT15
Supplemental Tables S2
NS, not significant
Figure 1B

## Sheet: S2.10
	HPAT21	HPAT21/HPAT15	HPAT21/HPAT2/HPAT15 & HPAT21/HPAT2	HPAT21	HPAT21/HPAT15	HPAT21/HPAT2/HPAT15 & HPAT21/HPAT2;
GDF3	1.69492	1.75439	10.8108	1	1	4	0.0709
TFCP2L1	20.339	17.5439	94.5946	12	10	35	<0.0001	<0.0001
KLF5	35.5932	28.0702	75.6757	21	16	28	0.0002	<0.0001
TEAD4	38.9831	10.5263	75.6757	23	6	28	0.0007	<0.0001
PRDM14	3.38983	7.01754	67.5676	2	4	25	<0.0001	<0.0001
UTF1	5.08475	3.50877	24.3243	3	2	9	0.0093	0.0058
NANOG	11.8644	8.77193	27.027	7	5	10	0.0971	0.0233
MAPK1	8.47458	1.75439	51.3514	5	1	19	<0.0001	<0.0001
GRB2	5.08475	1.75439	27.027	3	1	10	0.0042	0.0003
CD9	20.339	10.5263	62.1622	12	6	23	<0.0001	<0.0001
SOX17	1.69492	5.26316	0	1	3	0	NS	NS
CXCR4	22.0339	17.5439	59.4595	13	10	22	0.0004	<0.0001
EOMES	0	0	13.5135	0	0	5	0.0071	0.0079
n	59	57	37	59	57	37
Late blastocyst
	HUMAN NAÏVE PLURIPOTENCY MARKERS
Supplemental Tables S2
NS, not significant
Figure 1D

[truncated: 3 more sheets: S2.11, S2.12, S12.13]
