# Supplementary material for: Single cell expression analysis of primate-specific retroviruses-derived HPAT lincRNAs in viable human blastocysts identifies embryonic cells co-expressing genetic markers of multiple lineages
Source: Heliyon. 2018 Jun 28;4(6):e00667. doi: 10.1016/j.heliyon.2018.e00667 (PMC6039856; doi:10.1016/j.heliyon.2018.e00667)
Supplement: Supplemental Table S3 [file mmc15.xlsx]

## Sheet: Housekeeping
Gene
RPLP0
GAPDH
HSP90AB1
ACTB
HPRT1

## Sheet: Pluripotency_EPI
Gene
LIN28A
DNMT3B
SOX2
TERT
NANOG
ZFP42
TDGF1
POU5F1
UTF1
SALL4
DPPA3
GDF3
REST
TFCP2L1	naïve pluripotency inducer

## Sheet: lincRNAs
TRANSPOSABLE ELEMENT-DERIVED LINCRNA
HPAT5	regulation of nuclear reprogramming and pluripotency induction
HPAT2	regulation of nuclear reprogramming and pluripotency induction
HPAT7
HPAT9
HPAT21
HPAT20
HPAT1
HPAT4
HPAT6
HPAT3	regulation of nuclear reprogramming and pluripotency induction
HPAT17
HPAT8
HPAT23
HPAT15
HPAT14
LINC-ROR	regulation of reprogramming

## Sheet: TE
TROPHECTODERM
CDX2
EpCAM
TROP2
EOMES
ID2
KRT7
TEAD4

## Sheet: PE
PRIMITIVE ENDODERM
GATA4
GATA6
FGFR2
CXCR4
GRB2
SOX7
SOX17
PDGFRa
KLF5

## Sheet: Chromatin
CHROMATIN REMODELING
BPTF
CBX7
DNMT1
EED
GLP
G9A
P300
EZH2
JARID2
KDM3B
MBD3
MCRS1	naïve pluripotency inducer
MLL2
BRG1
SNF2H
HP1
TAF1
TET1	naïve pluripotency inducer
TET2
TET3
THAP11	naïve pluripotency inducer
WDR5

## Sheet: OtherPathways
Regulatory pathways
FN1
GRB7
LAMC1
CD9
E-CADHERIN
CDKN2A
LEFTY2
LMNB1
MAPK1
MAPK3
WNT1
RAS
BMP4
LATS2
YAP1	naïve pluripotency inducer
PRDM14

## Sheet: 23genes
		23 gene signature (Log10_FC_iMPC_Stockholm data set)
	TERT	0.532287		Mean expression values >10 RPKM in both groups: 158 cells and 661 cells
	CD9	0.11816
	POU5F1	0.116865
	HP1 HP1BP3	-0.0856819
	SNF2H SMARCA5	-0.0966436
	CDH1 E_CADHERIN	-0.107976
	JARID2	-0.120598
	BRG1 SMARCA4	-0.12275
	TET2	-0.126208
	EP300	-0.131659
	BPTF	-0.136505
	KDM3B	-0.156154
	DNMT3B	-0.178936
	TET1	-0.186002
	LAMC1	-0.196638
	TROP2 TACSTD2	-0.206381
	TET3	-0.211719
	MLL2 KMT2D	-0.211827
	EPCAM	-0.23327
	YAP1	-0.292322
	DNMT1	-0.33912
	TDGF1	-0.451203
	FN1	-0.784647

## Sheet: iMPC_Stockholm
Gene	Regulation	3688 genes (p<0.01)
OLAH	UP	1787 up
FLT4	UP	1901 down
EGFL8.uid_8475	UP
MAG	UP
FAM212B	UP
SLC12A7	UP
DEFB124	UP
BCL11A	UP
LAMC3	UP
RET	UP
TERT	UP
LPAR1	UP
REM1	UP
SLC46A1	UP
SLC47A1	UP
ACE	UP
ARHGAP9	UP
DUSP4	UP
NINJ2	UP
RSPH10B+RSPH10B2.uid_9137	UP
DEFB122	UP
CHGA	UP
LOC100996249	UP
PLCD1	UP
PLLP	UP
ITLN2	UP
DHRS3	UP
ATP11AUN	UP
RAB43	UP
AQP3	UP
MSN	UP
TM4SF5	UP
FA2H	UP
C9orf116	UP
CPSF4L	UP
ZNF467	UP
LOC643623	UP
NEFL	UP
ST5	UP
ADAMTSL5	UP
PRSS41	UP
VCX	UP
EP300-AS1	UP
KIT	UP
LOC100506272	UP
MIR6779	UP
SYK	UP
NPTX1	UP
RSPH10B+RSPH10B2.uid_9484	UP
PRKCQ-AS1	UP
TMEM37	UP
CD300LF	UP
GDPD2	UP
PSORS1C2	UP
FOXH1	UP
CYP1B1	UP
NACC2	UP
HLA-F	UP
BAIAP2L2	UP
PPP1R14A	UP
DENND1C	UP
LRFN4	UP
PPP2R5B	UP
ADORA2B	UP
WDR25	UP
ATG2A	UP
ZER1	UP
AGPAT9	UP
DCP1B	UP
RGMA	UP
RASGEF1A	UP
PLA2G6	UP
FGF13	UP
CCDC163P	UP
SLC9A3R2	UP
TSNARE1	UP
EXOSC6	UP
ALPL	UP
STEAP1	UP
SLC8B1	UP
SLC6A8	UP
EME1	UP
PPT2-EGFL8	UP
WDTC1	UP
CYB561	UP
SNX21	UP
ESRRB	UP
FAM122C	UP
ITM2C	UP
SLC17A5	UP
ZDHHC23	UP
INPP5D	UP
KRBOX1	UP
ENDOD1	UP
ACADS	UP
SESN1	UP
PHOSPHO1	UP
CACNB3	UP
TMEM56	UP
IQGAP3	UP
CYP26A1	UP
ADCK2	UP
CHMP6	UP
UAP1L1	UP
MARVELD1	UP
FAM151A	UP
C17orf70	UP
LOC102723354	UP
RTP3	UP
FKBP11	UP
CDK5RAP2	UP
PDCL3	UP
CKAP4	UP
TMBIM1	UP
KLF8	UP
GAS6-AS2	UP
CECR5	UP
TMEM141	UP
GOLGA7B	UP
CNR2	UP
C1orf74	UP
GPCPD1	UP
PMS2P4	UP
URGCP	UP
SPTB	UP
LRIG3	UP
PNMA5	UP
TXNRD2	UP
ETNPPL	UP
SUSD2	UP
BAK1	UP
ZMYM6NB	UP
WASH3P	UP
SEPT12.	UP
PRPS1	UP
FNIP2	UP
GALK1	UP
KLF4	UP
GATA6-AS1	UP
ATG9B	UP
RHOV	UP
NMU	UP
PTRF	UP
JAG2	UP
LPCAT3	UP
C16orf58	UP
MARCKS	UP
TP53I13	UP
ELMOD1	UP
HS6ST1	UP
VAV2	UP
TMCO4	UP
PYCRL	UP
NEDD9	UP
LASP1	UP
NOC4L	UP
SLC27A4	UP
MPV17L	UP
RAB42	UP
DDB2	UP
FBXO36	UP
RAB3D	UP
IMPDH1	UP
MFN2	UP
LAPTM5	UP
NPAS1	UP
PLA2G4F	UP
PFKFB3	UP
RPS6KL1	UP
KLHL22	UP
PTPRS	UP
PMP22	UP
KLRG2	UP
SHPK	UP
MYADM	UP
ZNF57	UP
TMEM45B	UP
QDPR	UP
PTGES	UP
HORMAD2-AS1	UP
COQ4	UP
TMEM134	UP
FBXL20	UP
MT1X	UP
CXorf65	UP
UBASH3B	UP
PTPRG-AS1	UP
SPSB2	UP
LOC101928372	UP
PRR13	UP
NDUFB2-AS1	UP
HEY2	UP
ICOSLG	UP
ZNF880	UP
CYP2E1	UP
AGPAT2	UP
SLC35E4	UP
FBXO6	UP
ITFG3	UP
DEPTOR	UP
PBX4	UP
NUCB1-AS1	UP
ENTPD3-AS1	UP
TMEM150C	UP
FBXL6	UP
ZFP57	UP
C20orf196	UP
ACOT9	UP
MAGEA4	UP
OSR2	UP
SERAC1	UP
SLC4A11	UP
CLDN19	UP
VPS9D1-AS1	UP
ARAP1	UP
PQLC3	UP
NGEF	UP
MIR6853	UP
GLUD2	UP
ZNF485	UP
HNF4A	UP
CORO1A	UP
CTSF	UP
HES2	UP
ZKSCAN3	UP
GCHFR	UP
HK2	UP
HPDL	UP
ABCA13	UP
CCPG1	UP
PRPS1L1	UP
BATF3	UP
GRN	UP
PLXNB2	UP
NEIL2	UP
LIMK1	UP
TMEM51	UP
PEMT	UP
ADCK5	UP
STRADA	UP
GPR153	UP
OXLD1	UP
PRAP1	UP
BANP	UP
LPAR2	UP
SLC35F6	UP
HMGB3	UP
ANPEP	UP
SPR	UP
ZNF7	UP
NLRP12	UP
EHHADH	UP
NUCB1	UP
WDR11-AS1	UP
CDA	UP
ALPPL2	UP
IBA57	UP
CGN	UP
PXMP4	UP
TBC1D13	UP
PRNP	UP
PIP5K1B	UP
FOSL2	UP
METAP1D	UP
ALG1L	UP
EFR3B	UP
FAM195A	UP
LGALS4	UP
MYCNOS	UP
FAM84B	UP
A4GALT	UP
WNT5B	UP
GLIPR2	UP
ZDHHC9	UP
MOSPD3	UP
ST3GAL2	UP
CD97	UP
PRSS23	UP
ZNF552	UP
GAS2L1	UP
TOP1MT	UP
XYLT2	UP
C2orf74	UP
MPI	UP
ZNF226	UP
HRASLS5	UP
FAM45A	UP
LDLRAP1	UP
CHST8	UP
SENP8	UP
PP7080	UP
ACP5	UP
BSPRY	UP
GATA6	UP
RCBTB1	UP
PYY2	UP
EGFL7	UP
HMGCL	UP
AARS2	UP
GNG10	UP
PSMG4	UP
LINC00116	UP
MED12	UP
SLC25A51	UP
KIF9	UP
FAM46B	UP
ATP6AP1	UP
SERPINB6	UP
ABCB8	UP
HLA-F-AS1	UP
GLUD1	UP
ARHGEF39	UP
POU5F1P3	UP
C19orf54	UP
DUSP1	UP
POU5F1	UP
NCR1	UP
VARS2	UP
PRPSAP1	UP
MUS81	UP
DPH1	UP
ZNF749	UP
CXorf40A	UP
C1orf85	UP
TMC7	UP
SNORD88B	UP
ZNF343	UP
ZFYVE19	UP
KLF3	UP
NBAS	UP
FAM72B	UP
JMJD4	UP
MAP7D3	UP
C21orf2	UP
DAK	UP
TACO1	UP
PIGO	UP
SPESP1	UP
DOLK	UP
STRADB	UP
HILPDA	UP
IFI30	UP
ZNF324	UP
MTMR14	UP
GPD2	UP
NRBP2	UP
ASTN2	UP
MUL1	UP
DBNL	UP
FOXI3	UP
IFT22	UP
WARS	UP
ALDH3A2	UP
EGFLAM	UP
SORBS1	UP
FDXR	UP
SDC2	UP
SFT2D2	UP
SVIL	UP
TPM2	UP
EFNA3	UP
MIR6837	UP
LYSMD4	UP
KIF26A	UP
STAT3	UP
COL9A3	UP
ATP6V0D2	UP
PPP1R9A	UP
C9orf64	UP
SFR1	UP
SYNGR2	UP
SOAT2	UP
ABHD14B	UP
TMEM261	UP
ZNF717	UP
RNF141	UP
BTBD6	UP
SMOX	UP
ZNF302	UP
PODXL	UP
MEF2D	UP
SUMF2	UP
RECK	UP
CLN6	UP
JRKL	UP
MTMR12	UP
PIN4P1	UP
POC1A	UP
NELFB	UP
POU5F1P4	UP
CIB1	UP
CD320	UP
SLC39A3	UP
CYHR1	UP
RUNDC1	UP
DGCR2	UP
SLC9A8	UP
YIPF4	UP
PTGFRN	UP
KIF9-AS1	UP
ST3GAL1	UP
ACOT8	UP
EFNA4	UP
LOC101928663	UP
MRM1	UP
LPIN2	UP
PAFAH2	UP
PLK1	UP
POLD1	UP
MFN1	UP
FMR1NB	UP
DNASE1	UP
CD9	UP
RIMKLB	UP
NEK6	UP
WDR34	UP
PPAP2A	UP
TBCD	UP
LTBP4	UP
MEST	UP
C7orf49	UP
KAZN	UP
REPS1	UP
ETHE1	UP
PNPT1	UP
UBQLN4	UP
FN3KRP	UP
PIGM	UP
PARP4	UP
PER3	UP
SRD5A3	UP
WDR24	UP
MRPS2	UP
CORO1B	UP
PTER	UP
CHST2	UP
PPT2	UP
EGLN2.uid_23795	UP
MAEL	UP
KLHL9	UP
CMTR1	UP
FUCA1	UP
MICAL1	UP
RAP1A	UP
BNIP1	UP
NKAP	UP
ATP13A2	UP
ZNF428	UP
ZNF574	UP
CHST15	UP
CREB3	UP
NINL	UP
MAN1B1	UP
SPTBN1	UP
SEPSECS	UP
CYP2S1	UP
ZCCHC4	UP
PI4KB	UP
ENDOV	UP
SPTLC2	UP
TRADD	UP
AAAS	UP
FASTK	UP
PVR	UP
ZNF876P	UP
HECTD3	UP
URB1	UP
RPP25L	UP
C15orf40	UP
HYAL2	UP
GKAP1	UP
OGFRL1	UP
GABARAPL1	UP
WASH2P	UP
MAPK3	UP
PRDX4	UP
CCNDBP1	UP
DNMT3L	UP
TUBB4A	UP
BSG	UP
GPKOW	UP
METTL23	UP
VSIG10	UP
HKR1	UP
PCGF5	UP
ARFRP1	UP
TMEM14A	UP
SLC5A5	UP
PTCD1	UP
MRPS26	UP
DRAP1	UP
NSUN5	UP
OSGEPL1	UP
AAMDC	UP
PDE6D	UP
HPRT1	UP
TONSL	UP
GTF2H5	UP
C2orf68	UP
TSTD1	UP
E2F2	UP
GIPC2	UP
ZNF490	UP
AMOT	UP
SULT1A1	UP
FXYD4	UP
SPTSSA	UP
SPSB3	UP
C6orf203	UP
PES1	UP
TRIM44	UP
WDR11	UP
IL34	UP
SASH1	UP
IMPACT	UP
MIR6878	UP
CTBP1	UP
MTERFD1	UP
ZNF79	UP
ZNF766	UP
MUM1	UP
BRD3	UP
SPAG5	UP
MKS1	UP
MRPS24	UP
CYB5RL	UP
RBPMS2	UP
MYCL	UP
SH2D3A	UP
DNAJC30	UP
PNKD	UP
RBBP9	UP
MRPL10	UP
ITPK1	UP
TCEB2	UP
CCNF	UP
MISP	UP
APOO	UP
HYOU1	UP
USP43	UP
FAM73B	UP
MARS2	UP
ABRACL	UP
ARHGAP1	UP
SLC25A43	UP
FAM103A1	UP
JAM3	UP
FAM104B	UP
EIF4H	UP
COQ5	UP
ASB6	UP
AKAP12	UP
ZNF826P	UP
POLR3C	UP
PINK1	UP
VPS4A	UP
YBEY	UP
ATP9A	UP
ZFYVE1	UP
UBAP2	UP
DLC1	UP
BBS1	UP
ZNF581	UP
PPARGC1B	UP
CIRBP	UP
RANGAP1	UP
LOC101927746	UP
TEX264	UP
RPUSD3	UP
TMEM5	UP
ATP1A1	UP
GRHL2	UP
LOC101928525	UP
SIMC1	UP
RND2	UP
ZNF561	UP
ALKBH7	UP
OVCA2	UP
SCPEP1	UP
ACTG1	UP
HJURP	UP
APOOP5	UP
FAN1	UP
LETM1	UP
TRIM61	UP
SCO2.uid_26107	UP
UPP1	UP
ATG3	UP
CCDC124	UP
MIDN	UP
C17orf62	UP
EFHD1	UP
GEMIN7	UP
FAM86A	UP
RECQL5	UP
MYH9	UP
LIPT1	UP
SMIM19	UP
PLEKHA5	UP
MYBL2	UP
GAL	UP
TWF2	UP
FANCC	UP
CDAN1	UP
C8orf37-AS1	UP
TMEM201	UP
LINC00337	UP
SLC37A1	UP
FLII	UP
CCDC127	UP
CCM2	UP
CCDC117	UP
TEX11	UP
FPGS	UP
CINP	UP
OSBPL6	UP
ZNF764	UP
NLRP7	UP
MIIP	UP
RGS10	UP
C17orf80	UP
MRPS33	UP
TMEM177	UP
REEP4	UP
DHRS7B	UP
LSP1P3	UP
ZC3H3	UP
TACC3	UP
LARP7	UP
ALKBH1	UP
RNF26	UP
PITPNA-AS1	UP
VANGL1	UP
FAM188A	UP
ZSCAN21	UP
USF2	UP
PPP5C	UP
UBE2D4	UP
DPM2	UP
HDDC3	UP
CCDC34	UP
MRPL9	UP
C7orf55	UP
RUFY1	UP
MED15	UP
ZSCAN25	UP
ERCC1	UP
SUPT7L	UP
FRAT2	UP
CPPED1	UP
TUBGCP2	UP
NUDT1	UP
CLPTM1L	UP
TADA2B	UP
C9orf114	UP
CHCHD4	UP
POLRMT	UP
CLTB	UP
DTD1	UP
TSR2	UP
PEX11B	UP
KANK2	UP
FERMT2	UP
CTSB	UP
PRAMEF19.uid_865	UP
ZFAND5	UP
WDR1	UP
SLC25A11	UP
RRP1	UP
USP4	UP
POU5F1B	UP
TEX10	UP
RAD51D	UP
METTL1	UP
CCDC104	UP
MAP3K4	UP
SNRNP35	UP
XAB2	UP
DUSP14	UP
LRIG2	UP
TBC1D23	UP
ZNF134	UP
PDCL2	UP
GALE	UP
PAX8-AS1.uid_3717	UP
MAVS	UP
AKIP1	UP
MT2A	UP
CXADR	UP
POLR1A	UP
PLEC	UP
CTNS	UP
EXTL3	UP
KLHL18	UP
BCL2L13	UP
UBE2C	UP
FBXL12	UP
POMGNT2	UP
COQ3	UP
ZNF180	UP
BOLA3	UP
CTSA	UP
C3orf17	UP
IPP	UP
TYMS	UP
PKMYT1	UP
TMEM115	UP
ERAL1	UP
PIGP	UP
C19orf48	UP
DNASE2	UP
RANBP2	UP
PSAP	UP
YIF1B	UP
TMOD1	UP
NOC2L	UP
NT5DC1	UP
SEPW1	UP
GINS2	UP
NIPSNAP3A	UP
FOXR1	UP
MSI1	UP
WDR66	UP
THAP9	UP
SURF6	UP
SLC25A16	UP
CACHD1	UP
HYLS1	UP
IRGQ	UP
GDPD1	UP
APTX	UP
MRPL36	UP
DUS4L	UP
SLC25A39	UP
ZNF566	UP
ANKRD28	UP
TGFBR1	UP
FKBPL	UP
MKNK1	UP
ZNF565	UP
BRAP	UP
ZFYVE27	UP
N6AMT1	UP
GTF3C5	UP
TEAD4	UP
SNX8	UP
ATP6AP2	UP
CENPA	UP
RNF25	UP
DDIT4L	UP
TAF6	UP
TIPRL	UP
PPIL2	UP
SLC25A29	UP
RPLP0P2	UP
PIAS4	UP
TAF1C	UP
DCAF4L2	UP
GTF3C3	UP
UGCG	UP
HPCAL1	UP
FRMD8	UP
LINC00221	UP
SLC37A4	UP
UBTF	UP
ALPP	UP
COPS7B	UP
NDUFAF3	UP
RPUSD2	UP
DNAJC25	UP
FAM207A	UP
METTL18	UP
DDTL	UP
ARFGAP1	UP
PMPCA	UP
KLF11	UP
WDR53	UP
STX18	UP
MRPL12	UP
REXO4	UP
MAST2	UP
SPECC1L	UP
LRWD1	UP
SMIM12	UP
PTPN2	UP
SSNA1	UP
NR2C1	UP
ZNF814	UP
CIZ1	UP
SDHA	UP
TPRA1	UP
FANCF	UP
DGCR6L	UP
LARP1B	UP
MOCS3	UP
MTFMT	UP
C14orf159	UP
C11orf71	UP
ADPRHL2	UP
PTGR2	UP
PNMA1	UP
MED9	UP
KHDC1L	UP
PREB	UP
RER1	UP
TIMM50	UP
TLE1	UP
LAPTM4B	UP
ZMYND19	UP
NDUFB3	UP
AEN	UP
MAX	UP
CHAF1B	UP
HIF1AN	UP
RHOT2	UP
XRCC6BP1	UP
FAM126A	UP
RNF126P1	UP
AMFR	UP
MIR6758	UP
ZNF90	UP
TEC	UP
ZNF585A	UP
GINS3	UP
PUF60	UP
TOP3B	UP
PTGES2	UP
SLC12A3	UP
TIMM22	UP
INADL	UP
ZNF296	UP
TBL3	UP
ZNF347	UP
MON1A	UP
GDE1	UP
CYTH3	UP
UBQLN1	UP
ZNF615	UP
PCYOX1	UP
PET117	UP
ZNF22	UP
ZNF142	UP
C1orf131	UP
MXRA7	UP
TXN	UP
NR1H2	UP
BCS1L	UP
SLC29A1	UP
GXYLT1	UP
ARFGAP2	UP
RHPN2	UP
MRPL15	UP
MRPL40	UP
BOP1	UP
SMIM20	UP
DDX31	UP
MIR6877	UP
PEX5	UP
LARP6	UP
FXN	UP
ZNF268	UP
ZNF526	UP
CDC20	UP
C6orf211	UP
CTDSP1	UP
VGLL4	UP
LINC00657	UP
ARNT	UP
CDCA4	UP
RFC4	UP
PRMT7	UP
SLC35B2	UP
FAM98A	UP
PGM1	UP
DNAJC11	UP
GPX1	UP
GRTP1	UP
RFT1	UP
ATG9A	UP
DPH6	UP
TARS2	UP
SLC35B3	UP
VPS39	UP
WDR5	UP
LAMTOR2	UP
MRPL39	UP
GGA2	UP
TAF4B	UP
UAP1	UP
PMM2	UP
MYCN	UP
YEATS4	UP
RPARP-AS1	UP
MKKS	UP
SLC35F2	UP
CNN3	UP
RELL1	UP
ZNF576	UP
ADI1	UP
MRPL2	UP
GCFC2	UP
LYRM1	UP
NSUN4	UP
DENND4B	UP
CCNA2	UP
NTMT1	UP
EBAG9	UP
BCAP31	UP
NDUFAB1	UP
LUC7L2.uid_9394	UP
MPV17L2	UP
THAP7	UP
NDUFA7	UP
RWDD3	UP
KIFC1	UP
NFYC	UP
CHERP	UP
DNAJC16	UP
CLIP1	UP
LOC101927151	UP
MAP4	UP
RALGPS2	UP
RNASEH1-AS1	UP
FAM102A	UP
DNAJC15	UP
C11orf24	UP
AP4M1	UP
PACSIN2	UP
ZMYM1	UP
SLC4A1AP	UP
ASL	UP
TEKT4P2	UP
VPS18	UP
SNAPIN	UP
HEXIM2	UP
HARS2	UP
DHX30	UP
EMC3	UP
GUF1	UP
GUSB	UP
CHID1	UP
CTU2	UP
URM1	UP
CCHCR1	UP
COQ7	UP
RPL23AP82	UP
TUBB4B	UP
TRIM60	UP
RNF115	UP
BUD13	UP
CCAR2	UP
CPD	UP
EI24	UP
ENOSF1	UP
TMEM179B	UP
BORA	UP
TMBIM4	UP
ZSWIM3	UP
DHDDS	UP
ATAD3B	UP
NDUFAF4	UP
C8orf33	UP
KMT2E-AS1	UP
PNPLA4	UP
LRRC59	UP
ATP1A1-AS1	UP
TSEN54	UP
ACN9	UP
RNF220	UP
SDC4	UP
STMN1	UP
PLD2	UP
SRM	UP
NAA40	UP
CSTF2T	UP
METTL5	UP
RAD51	UP
CLUH	UP
MIS18A	UP
LOC654342	UP
ZNF256	UP
MED27	UP
LOC645166	UP
SH3BP4	UP
EIF2B3	UP
HN1	UP
ORC5	UP
TGDS	UP
ZCCHC7	UP
ASUN	UP
GLUL	UP
ACSL3	UP
HDDC2	UP
HM13	UP
ZNF3	UP
SEPT11.	UP
ARL4D	UP
RNH1	UP
PTTG1IP	UP
PDCD2L	UP
RNF126	UP
MTX1	UP
TRAPPC5	UP
LOC401010	UP
DNAJC19	UP
HENMT1	UP
MTX2	UP
DMAP1	UP
CCDC86	UP
PRDX1	UP
H2AFV	UP
RBM45	UP
FASTKD1	UP
RAB3IP	UP
MED29	UP
PIN1P1	UP
LCMT2	UP
GADD45GIP1	UP
MARS	UP
HAX1	UP
CRB3	UP
KDM4C	UP
LMBR1L	UP
ERI2	UP
MIR3917	UP
FARSB	UP
MAP4K4	UP
TTC4	UP
BTRC	UP
DAPK3	UP
PFKP	UP
CDCA8	UP
EIF5A	UP
POLDIP2	UP
MED10	UP
TMEM168	UP
DSN1	UP
PIN1	UP
MTA2	UP
MSL3P1	UP
ARL2BP	UP
COX15	UP
TMEM203	UP
CCDC90B	UP
MFSD5	UP
TNPO2	UP
NCOA4	UP
PDCD6	UP
OAT	UP
TIMELESS	UP
RPP25	UP
SNAP47	UP
WDR4	UP
YTHDF1	UP
C6orf136	UP
RRP9	UP
RPP38	UP
GOSR1	UP
C6orf132	UP
RNF167	UP
FAM50A	UP
LOC494127	UP
SLAIN2	UP
FAM117B	UP
TROAP	UP
MRPL41	UP
TRMT1	UP
POLR2J	UP
DDX20	UP
UBAC2	UP
KIAA0922	UP
FUS	UP
MKRN1	UP
DRAM2	UP
NKIRAS2	UP
ARHGAP8	UP
TATDN3	UP
FAM200B	UP
MRPL51	UP
MTPAP	UP
NSUN7	UP
ARMC8	UP
LANCL2	UP
RAD51C	UP
PRMT3	UP
MRPL37	UP
ZNRD1	UP
RBM14	UP
SNAPC5	UP
SURF1	UP
BAIAP2L1	UP
CSTF1	UP
EWSR1	UP
STX16	UP
APITD1	UP
CEBPZOS	UP
RHOC	UP
XPC	UP
NVL	UP
SCARB2	UP
TXNDC15	UP
MGST2	UP
ATPAF1	UP
PABPC4	UP
RAB30	UP
UBA1	UP
SERF2	UP
ARL6IP1	UP
RMDN1	UP
AIF1L	UP
PLOD1	UP
LOC401127	UP
PLEKHJ1	UP
MRPL24	UP
TELO2	UP
OIP5-AS1	UP
TEX261	UP
GSTZ1	UP
NFX1	UP
CCS	UP
DLAT	UP
POLH	UP
ZNF589	UP
C21orf33	UP
ENTPD6	UP
BASP1	UP
ESRP1	UP
TIMM10	UP
TMEM128	UP
C17orf89	UP
ERLIN1	UP
SCAP	UP
E2F6	UP
BCAP29	UP
ST6GAL1	UP
UCK1	UP
FUNDC1	UP
ZBTB8OS	UP
NT5C3B	UP
DTYMK	UP
ZNF99	UP
ATXN10	UP
KRTCAP2	UP
TCEB3	UP
FGFR1OP	UP
B4GALT5	UP
NRBF2	UP
EMC8	UP
SLC35C2	UP
ELL	UP
CNNM3	UP
CHCHD5	UP
MIEN1	UP
PRMT9	UP
LOC148413	UP
GPN2	UP
LIAS	UP
C12orf65	UP
ATL2	UP
MRPS25	UP
MRPL55	UP
CENPH	UP
TK1	UP
VPS25	UP
COPZ1	UP
C18orf54	UP
HMGB2	UP
SLC23A2	UP
TMEM254	UP
DNTTIP1	UP
CDCA7	UP
GRSF1	UP
SBDSP1	UP
MRPL57	UP
TIMM21	UP
EFTUD2	UP
BANF1	UP
MRPS16	UP
ATG14	UP
CDC7	UP
DDX56	UP
EIF3K	UP
TEFM	UP
TRMT61A	UP
ASNA1	UP
TMEM64	UP
CERS5	UP
SURF2	UP
DDX28	UP
RBM18	UP
FAM96B	UP
KCTD15	UP
NGRN	UP
WDYHV1	UP
FAM45B.uid_12498	UP
APEX2	UP
RRP7A	UP
N4BP2	UP
ZNF257	UP
PWP2	UP
C6orf89	UP
CTPS1	UP
TAMM41	UP
ERBB3	UP
NAA20	UP
COASY	UP
TSPAN14	UP
PRPF4	UP
ESRP2	UP
C16orf91	UP
RAB11FIP3	UP
PINX1	UP
FAM206A	UP
DNAJC14	UP
OXSM	UP
PEX1	UP
COMMD7	UP
ELAC2	UP
TRUB1	UP
SLC52A2	UP
MCM2	UP
GEMIN2	UP
COA5	UP
POFUT1	UP
CNIH4	UP
CDK1	UP
PFKL	UP
SUZ12P1	UP
LEPRE1	UP
SHROOM3	UP
SUN1	UP
SMPD4	UP
CLK1	UP
AIMP1	UP
MAP3K13	UP
CORO1C	UP
PIGW	UP
ELOF1	UP
NCDN	UP
KLF13	UP
PPM1F	UP
GMPPA	UP
NLE1	UP
PIGC	UP
EIF4EBP1	UP
CCDC109B	UP
POLD2	UP
TTF1	UP
SCAMP2	UP
DHX8	UP
COA1	UP
ZNF350	UP
STAG3L4	UP
CDCA2	UP
RCE1	UP
TIMMDC1	UP
MAPK1	UP
CHRAC1	UP
TMEM99	UP
CTSD	UP
INTS7	UP
SLIRP	UP
SHARPIN	UP
NUP107	UP
SZRD1	UP
NUP93	UP
WTAP	UP
TUBGCP3	UP
ALG3	UP
ZNF681	UP
NDUFB6	UP
MRPS10	UP
SNX4	UP
ZNF600	UP
SLC44A2	UP
MTG1	UP
TLCD1	UP
NFXL1	UP
AAMP	UP
C10orf2	UP
BTG3	UP
DECR2	UP
FBXW5	UP
NCLN	UP
TXNRD1	UP
CUTC	UP
SLCO4C1	UP
CLPTM1	UP
UBIAD1	UP
TRUB2	UP
RAD54L2	UP
GTF3C2	UP
MRPL35	UP
ATP6V1E1	UP
ZNF232	UP
FYTTD1	UP
TSPAN6	UP
TOE1	UP
TNS3	UP
AMZ2	UP
TOMM40	UP
DYNLT1	UP
ISCA2	UP
TECR	UP
NSUN2	UP
FRA10AC1	UP
CEP78	UP
F11R	UP
DUSP16	UP
GOSR2	UP
CLPX	UP
TMEM109	UP
RRP7B	UP
NOL6	UP
EXOSC4	UP
SUCLG2	UP
SNUPN	UP
RRP12	UP
IBTK	UP
CLSTN1	UP
TMEM222	UP
ATG101	UP
ISCU	UP
MTFR1	UP
TMEM242	UP
TMEM66	UP
ICMT	UP
DDX1	UP
RPL26L1	UP
SEC23B	UP
ZNF677	UP
VMA21	UP
ELP6	UP
TAX1BP3	UP
PDAP1	UP
INPP5A	UP
SSU72	UP
FLNA	UP
FEZ2	UP
SLBP	UP
RAB5C	UP
TFB1M	UP
OMA1	UP
GTF3C2-AS1	UP
FBXO25	UP
NOB1	UP
RABGEF1	UP
NCSTN	UP
RAD18	UP
COA7	UP
DIABLO	UP
C9orf3	UP
MTERFD2	UP
SRPRB	UP
VPS33A	UP
GEMIN6	UP
TCF3	UP
TMEM186	UP
ZNF511	UP
UBE2J2	UP
HIATL1	UP
EXOSC1	UP
UNG	UP
RBM28	UP
STRBP	UP
UMPS	UP
E4F1	UP
ANAPC7	UP
THUMPD3	UP
TUBGCP6	UP
SSRP1	UP
EMC6	UP
KIAA0391	UP
ZNF138	UP
TFDP2	UP
PPRC1	UP
RPS27	UP
TMX2	UP
C1orf35	UP
CLDN7	UP
METTL6	UP
PEF1	UP
RNF219	UP
RAB6A	UP
SMPD2	UP
RAB2A	UP
STOML2	UP
MCMBP	UP
SSSCA1	UP
PAM16	UP
AGPAT6	UP
PSMF1	UP
TMEM9B	UP
SNF8	UP
BAG5	UP
RCOR3	UP
DENR	UP
RMND1	UP
CDC45	UP
HELQ	UP
GEMIN4	UP
FUOM	UP
MTFR2	UP
CCDC51	UP
C17orf75	UP
POLR3B	UP
KIAA2013	UP
PROCR	UP
NDUFV3	UP
CDC25A	UP
AK2	UP
PPIE	UP
TMEM160	UP
NBN	UP
PGRMC1	UP
CDK16	UP
TRAPPC4	UP
CDC26	UP
PRPF31	UP
YIF1A	UP
TIMM13	UP
RPS25	UP
MCM6	UP
UCK2	UP
IPO5	UP
C19orf53	UP
CRSP8P	UP
MRPL50	UP
RBM17	UP
KNOP1	UP
ATP13A3	UP
RAD1	UP
DDX18	UP
ZNF593	UP
CSNK2A1	UP
ATP6V0B	UP
SOAT1	UP
CCNY	UP
FBXO7	UP
INTS8	UP
SENP1	UP
SFXN4	UP
GRWD1	UP
EIF4E2	UP
DDX49	UP
LRRC57	UP
TXN2	UP
FAM120AOS	UP
FAM96A	UP
CEPT1	UP
RBM42	UP
C1QBP	UP
CPOX	UP
ATP13A1	UP
ADCK3	UP
FIP1L1	UP
GID8	UP
TRIP13	UP
ELP5	UP
MRPS18B	UP
MRPS23	UP
CHTOP	UP
ABL1	UP
ELMOD2	UP
MRPL46	UP
PDS5A	UP
EXOSC3	UP
MRPL17	UP
DDX23	UP
MAP3K2	UP
ZNF706	UP
OIP5	UP
MEMO1	UP
THAP4	UP
ZNF384	UP
THOC5	UP
SNRPC	UP
MRPL20	UP
SURF4	UP
GPATCH4	UP
SLC30A6	UP
MED11	UP
SNX24	UP
MOB4.uid_3968	UP
AMBRA1	UP
CKS2	UP
FBXW2	UP
TSEN2	UP
MRPL21	UP
SNRPA	UP
AHNAK	UP
ORMDL2	UP
HNRNPF	UP
MYCBP	UP
BYSL	UP
DBF4	UP
ALG2	UP
OST4	UP
ARMC6	UP
MORN2	UP
SCYL1	UP
RPS18P9	UP
KIF23	UP
MALSU1	UP
SACS	UP
SMG5	UP
DEGS1	UP
RWDD4	UP
SNAP29	UP
PAF1	UP
AKR1A1	UP
ARFGAP3	UP
PBK	UP
MCM4	UP
RPL41	UP
GCAT	UP
GABPB1	UP
STAMBP	UP
MERTK	UP
TMED3	UP
KIF11	UP
BFAR	UP
CXADRP3	UP
MAEA	UP
EDC4	UP
PIGK	UP
SNW1	UP
NOLC1	UP
RBMX2	UP
TTLL12	UP
MAGOHB	UP
TSR3	UP
L3MBTL2	UP
USP16	UP
PPP6R2	UP
HNRNPH3	UP
TMA7	UP
G3BP2	UP
SPINT2	UP
GIGYF2	UP
GBA	UP
TUBA1C	UP
UBL5	UP
CDIPT	UP
DAZAP1	UP
CHD1L	UP
VAPA	UP
STK10	UP
UBXN8	UP
FAM175B	UP
ARL8B	UP
NOL8	UP
GRPEL1	UP
ANKZF1	UP
COMMD3	UP
C1orf123	UP
C20orf24	UP
PRIM1	UP
CNOT2	UP
TUFM	UP
MSH2	UP
CMC1	UP
LEPROT	UP
TOMM7	UP
ASCC1	UP
CUL4A	UP
HNRNPDL	UP
RYK	UP
RPN1	UP
PTPMT1	UP
RCL1	UP
RHNO1	UP
MCM10	UP
PAFAH1B1	UP
MRRF	UP
XPO5	UP
RP9	UP
MTRF1L	UP
SMIM13	UP
LIN28A	UP
TRIAP1	UP
SMPDL3A	UP
SKA3	UP
PIGT	UP
NAA35	UP
AP1B1	UP
MRPL54	UP
LRPAP1	UP
PMPCB	UP
LMF2	UP
GNPNAT1	UP
TMEM208	UP
ERP44	UP
DDX54	UP
NUP98	UP
SLC35B1	UP
MRPL23	UP
ATP6V1B1	UP
MRPS18C	UP
MRPS12	UP
CEP63	UP
RPF1	UP
EXOSC10	UP
PWARSN	UP
ATF6	UP
C20orf27	UP
CTSL	UP
RRM1	UP
ODC1	UP
GMPS	UP
C1orf109	UP
GFPT1	UP
ISCA1	UP
CDK10	UP
NECAP2	UP
CISD3	UP
PDE12	UP
RBM6	UP
RBM47	UP
C1orf174	UP
NAT10	UP
NELFA	UP
GART	UP
LSM4	UP
NEU1	UP
POLR3H	UP
RAB18	UP
ELP3	UP
BRMS1	UP
TRIM13	UP
RNF40	UP
SPATA5L1	UP
ING3	UP
SLC30A7	UP
EDC3	UP
ATP6V0C	UP
SLC16A1	UP
SLC39A1	UP
C6orf106	UP
COMMD2	UP
RPS7	UP
TMPO	UP
MTIF3	UP
SLC28A3	UP
STX7	UP
PDLIM1	UP
CXorf38	UP
CHMP5	UP
MCOLN1	UP
PTDSS1	UP
PFAS	UP
LPCAT4	UP
SMAP1	UP
CEP57	UP
LIG1	UP
RNF114	UP
ACD	UP
DDX55	UP
TRMT1L	UP
IMP4	UP
MRPL43	UP
WASL	UP
PPIH	UP
PCYT2	UP
EEF2	UP
LRRC42	UP
PRPSAP2	UP
PRR11	UP
NOP2	UP
CERS2	UP
ATP1B3	UP
C9orf78	UP
TM9SF2	UP
RIOK2	UP
KIAA1731	UP
AASDHPPT	UP
CHCHD2	UP
KARS	UP
ARFIP1	UP
RAB5A	UP
TMEM50A	UP
PPP2CB	UP
INPP5K	UP
DNAJA2	UP
PPIF	UP
FASTKD3	UP
NUTM2A-AS1	UP
FBXW11	UP
ORC6	UP
TMEM230	UP
MYO1C	UP
SF3B4	UP
GPX4	UP
TIMM44	UP
LDHA	UP
RNF212	UP
PTCD3	UP
CDK4	UP
ZNF106	UP
KNSTRN	UP
MOAP1	UP
CYSTM1	UP
TPX2	UP
AP1G1	UP
PSMG2	UP
CDK2AP1	UP
UBE2I	UP
SLC35A1	UP
SRPR	UP
TMEM9	UP
ECD	UP
ERGIC3	UP
ITPA	UP
PTPLAD1	UP
SPRYD7	UP
AHSA1	UP
DLEU1	UP
POP7	UP
NUP205	UP
GGNBP2	UP
LSR	UP
C18orf25	UP
DCUN1D5	UP
TOMM6	UP
ZNF330	UP
PSMD6	UP
BET1L	UP
MND1	UP
WDR73	UP
SIVA1	UP
ATP2C1	UP
CLPP	UP
DESI1	UP
INPP5F	UP
FURIN	UP
PPP6C	UP
CPSF7	UP
COPS4	UP
XPO1	UP
EDEM2	UP
RPS19BP1	UP
LARP4	UP
ZNF267	UP
ECI1	UP
JAGN1	UP
TAX1BP1	UP
HCFC1	UP
PSPC1	UP
PUS1	UP
TSN	UP
ANXA3	UP
TMEM33	UP
DEK	UP
PCBP1	UP
ENOPH1	UP
GPS1	UP
TBL1XR1	UP
GYLTL1B	UP
PXN	UP
RPL11	UP
CCNB2	UP
HTRA2	UP
POLR3F	UP
GCN1L1	UP
SCO1	UP
SEC61A1	UP
POLDIP3	UP
POP5	UP
MPV17	UP
ZNF738	UP
RIOK3	UP
GNB1	UP
RPL12	UP
TMED10	UP
PPIL1	UP
STARD7	UP
SUPV3L1	UP
IARS2	UP
RPL7A	UP
CLNS1A	UP
WDR82	UP
UQCRBP1	UP
S100A10	UP
TJP1	UP
AMD1	UP
NDC1	UP
SSR3	UP
LEUTX	DOWN
RFPL2	DOWN
LEFTY2	DOWN
LOC100129935	DOWN
PRKCH	DOWN
MBD3L3	DOWN
CGA	DOWN
MBNL2	DOWN
HSD3B1	DOWN
ATP10D	DOWN
THY1	DOWN
HNRNPCL1	DOWN
TNFRSF1B	DOWN
TRABD2A	DOWN
LOC101928559	DOWN
LRRC17	DOWN
CCDC147	DOWN
RFPL4AL1	DOWN
CLEC10A	DOWN
PAGE4	DOWN
DIRAS3	DOWN
HDC	DOWN
PRR5L	DOWN
IL36RN	DOWN
HABP2	DOWN
GPR32	DOWN
RFPL1	DOWN
PAK3	DOWN
FIGLA	DOWN
MARCH2.	DOWN
SPP1	DOWN
EBF2	DOWN
NRP1	DOWN
ISL2	DOWN
FOXA2	DOWN
CYP2R1	DOWN
SH3BGRL	DOWN
ZNF679	DOWN
CRABP1	DOWN
LEPREL1	DOWN
NUPR1	DOWN
FOLR4	DOWN
BHMT2	DOWN
RAB36	DOWN
LGALS16	DOWN
CCR1	DOWN
LOC283299	DOWN
C3orf43	DOWN
OCIAD2	DOWN
FOSB	DOWN
ZNF705A	DOWN
FAM172BP	DOWN
CGB5	DOWN
DAW1	DOWN
PRAMEF1	DOWN
ATP10A	DOWN
CPZ	DOWN
GPR39	DOWN
SV2B	DOWN
PTPRH	DOWN
HHLA1	DOWN
PPP4R4	DOWN
HAL	DOWN
CLDN1	DOWN
TNFAIP2	DOWN
HIST1H2BB	DOWN
OTUD6A	DOWN
PDK2	DOWN
SYT16	DOWN
ANKRD65	DOWN
TECTA	DOWN
PRAMEF5.uid_857	DOWN
C19orf67	DOWN
CST1	DOWN
TGM7	DOWN
FAM9A	DOWN
TREM1	DOWN
PRAMEF11	DOWN
ACSBG1	DOWN
GPR50	DOWN
H1FNT	DOWN
HS3ST3B1	DOWN
ANKRD34A	DOWN
HFE2	DOWN
RPH3A	DOWN
DCHS2	DOWN
TMEM252	DOWN
MAGEA11	DOWN
CD36	DOWN
FAM43A	DOWN
EGF	DOWN
GUCA2A	DOWN
CNN1	DOWN
COL23A1	DOWN
DAB1	DOWN
PRAMEF2	DOWN
ASGR1	DOWN
LGALS13	DOWN
CNBD1	DOWN
SFRP2	DOWN
SERPING1	DOWN
DES	DOWN
CAPN6	DOWN
SMIM3	DOWN
CD74	DOWN
SLC9A9	DOWN
PARVG	DOWN
PKD1L3	DOWN
LINC00643	DOWN
LOC102659288	DOWN
DMRTC2	DOWN
ANKRD35	DOWN
SLCO5A1	DOWN
ITGBL1	DOWN
CCDC92	DOWN
LHX8	DOWN
DSC3	DOWN
GABRR3	DOWN
TGM4	DOWN
C6orf141	DOWN
BANCR	DOWN
OSR1	DOWN
GAST	DOWN
FLJ42969	DOWN
PLCL1	DOWN
PKNOX2	DOWN
RSPH4A	DOWN
LOC101928694	DOWN
DUOXA1	DOWN
LOC102724301	DOWN
IFIT5	DOWN
FASLG	DOWN
MAGEA8	DOWN
SEPT6.	DOWN
PTGER3	DOWN
SHISA3	DOWN
VWDE	DOWN
PTPRE	DOWN
PRAMEF4	DOWN
LRFN5	DOWN
ARHGAP15	DOWN
IL1RAPL1	DOWN
C1orf110	DOWN
TAC1	DOWN
LOC649330	DOWN
CHST9	DOWN
CCDC27	DOWN
TRIM51	DOWN
HSD17B2	DOWN
HNRNPCL2	DOWN
SLC23A3	DOWN
ERP27	DOWN
SHC2	DOWN
HBQ1	DOWN
AMBP	DOWN
MEG9	DOWN
CEACAM22P	DOWN
PCSK1	DOWN
MYH15	DOWN
LOC101927258	DOWN
OR7E91P	DOWN
CNGA4	DOWN
CA6	DOWN
F13A1	DOWN
SIGLEC5	DOWN
CD86	DOWN
JPH2	DOWN
MPZ	DOWN
FAM179A	DOWN
C5orf47	DOWN
IRF4	DOWN
GJB3	DOWN
NOX5	DOWN
SLC39A2	DOWN
TREML2	DOWN
TUSC5	DOWN
NR2F2-AS1	DOWN
SNCG	DOWN
CNDP1	DOWN
ADSSL1	DOWN
MOS	DOWN
KRT14	DOWN
CCR3	DOWN
GATA4	DOWN
HDAC9	DOWN
KCNJ8	DOWN
TREML3P	DOWN
CGB8	DOWN
TCEAL7	DOWN
PPP1R1A	DOWN
UBTFL1	DOWN
ASZ1	DOWN
TLR5	DOWN
TMEM8B	DOWN
RASSF5	DOWN
VSIG2	DOWN
KRT23	DOWN
TCP11	DOWN
NCRNA00185	DOWN
CLEC1B	DOWN
RASGEF1B	DOWN
LOC101927854	DOWN
LOC101929412	DOWN
GPR115	DOWN
MRGPRX2	DOWN
MRVI1-AS1	DOWN
MGC45800	DOWN
CYP24A1	DOWN
HOXB6	DOWN
LOC148696	DOWN
TEKT3	DOWN
ENC1	DOWN
[truncated: 1,689 more rows]

## Sheet: iMPC_Cosensus
Gene	Regulation		863 genes
TERT	UP		242 up
AQP3	UP		621 down
MSN	UP
SYK	UP
TMEM37	UP
FOXH1	UP
ALPL	UP
EME1	UP
ESRRB	UP
ADCK2	UP
PDCL3	UP
CECR5	UP
SUSD2	UP
PRPS1	UP
LPCAT3	UP
MARCKS	UP
NEDD9	UP
LASP1	UP
SLC27A4	UP
MFN2	UP
PTGES	UP
SLC4A11	UP
GLUD2	UP
HK2	UP
PLXNB2	UP
NUCB1	UP
ZDHHC9	UP
CD97	UP
PRSS23	UP
C2orf74	UP
FAM45A	UP
GNG10	UP
GLUD1	UP
TMC7	UP
IFI30	UP
EGFLAM	UP
SORBS1	UP
ATP6V0D2	UP
SYNGR2	UP
PLK1	UP
POLD1	UP
UBQLN4	UP
MRPS2	UP
CORO1B	UP
CREB3	UP
OGFRL1	UP
PRDX4	UP
PTCD1	UP
HPRT1	UP
SPAG5	UP
MRPS24	UP
USP43	UP
FAM103A1	UP
EIF4H	UP
VPS4A	UP
DLC1	UP
RANGAP1	UP
RPUSD3	UP
ATP1A1	UP
LETM1	UP
UPP1	UP
CCDC124	UP
FAM86A	UP
MYH9	UP
MYBL2	UP
CINP	UP
MIIP	UP
RNF26	UP
HDDC3	UP
CCDC34	UP
MRPL9	UP
NUDT1	UP
CHCHD4	UP
CLTB	UP
CTSB	UP
PDCL2	UP
CTNS	UP
RANBP2	UP
SEPW1	UP
SLC25A39	UP
ANKRD28	UP
N6AMT1	UP
SNX8	UP
ATP6AP2	UP
TIPRL	UP
UGCG	UP
SLC37A4	UP
MRPL12	UP
MTFMT	UP
TLE1	UP
RHOT2	UP
SLC12A3	UP
GDE1	UP
PCYOX1	UP
MXRA7	UP
MRPL15	UP
MRPL40	UP
BOP1	UP
FXN	UP
FAM98A	UP
SLC35B3	UP
VPS39	UP
WDR5	UP
GGA2	UP
RELL1	UP
ZNF576	UP
ADI1	UP
TFCP2L1	UP
NDUFAB1	UP
MPV17L2	UP
DNAJC15	UP
GUF1	UP
TMEM179B	UP
NDUFAF4	UP
TSEN54	UP
ACN9	UP
SDC4	UP
STMN1	UP
SRM	UP
METTL5	UP
RAD51	UP
SH3BP4	UP
ACSL3	UP
HDDC2	UP
MTX1	UP
PRDX1	UP
MARS	UP
HAX1	UP
CRB3	UP
PIN1	UP
NCOA4	UP
PDCD6	UP
RNF167	UP
DRAM2	UP
NKIRAS2	UP
ARHGAP8	UP
MRPL51	UP
PRMT3	UP
MRPL37	UP
PABPC4	UP
AIF1L	UP
TEX261	UP
DLAT	UP
BASP1	UP
BCAP29	UP
ST6GAL1	UP
DTYMK	UP
CNNM3	UP
MRPS25	UP
MRPL55	UP
TK1	UP
VPS25	UP
COPZ1	UP
SLC23A2	UP
N4BP2	UP
ESRP2	UP
COMMD7	UP
CNIH4	UP
POLD2	UP
CTSD	UP
INTS7	UP
MRPS10	UP
SLC44A2	UP
DECR2	UP
TXNRD1	UP
CUTC	UP
MRPL35	UP
DYNLT1	UP
ISCA2	UP
TECR	UP
IBTK	UP
ICMT	UP
DDX1	UP
SSRP1	UP
KIAA0391	UP
TMX2	UP
RAB2A	UP
DENR	UP
CCDC51	UP
NDUFV3	UP
AK2	UP
TIMM13	UP
IPO5	UP
MRPL50	UP
ATP6V0B	UP
SOAT1	UP
C1QBP	UP
MRPL46	UP
MRPL17	UP
OIP5	UP
MEMO1	UP
MRPL20	UP
CKS2	UP
MRPL21	UP
AHNAK	UP
MYCBP	UP
ARMC6	UP
DEGS1	UP
TMED3	UP
CXADRP3	UP
VAPA	UP
PRIM1	UP
TUFM	UP
RPN1	UP
PTPMT1	UP
PAFAH1B1	UP
LIN28A	UP
TRIAP1	UP
MRPL54	UP
LRPAP1	UP
PMPCB	UP
GNPNAT1	UP
MRPS12	UP
ODC1	UP
RBM47	UP
RAB18	UP
RPS7	UP
PFAS	UP
PCYT2	UP
ATP1B3	UP
CHCHD2	UP
KARS	UP
PPP2CB	UP
PPIF	UP
MYO1C	UP
GPX4	UP
CDK4	UP
PTPLAD1	UP
POP7	UP
NUP205	UP
DCUN1D5	UP
TOMM6	UP
RPS19BP1	UP
JAGN1	UP
TMEM33	UP
TBL1XR1	UP
GYLTL1B	UP
RPL11	UP
RPL12	UP
TMED10	UP
PPIL1	UP
SSR3	UP
CDKN2AIP	DOWN
ZNF655	DOWN
HIPK3	DOWN
INCENP	DOWN
FBXO33	DOWN
UGDH	DOWN
HACE1	DOWN
AFMID	DOWN
PLA2G16	DOWN
TMEM123	DOWN
FTL	DOWN
ARG2	DOWN
PTTG3P	DOWN
PTTG1	DOWN
MED12L	DOWN
GRHL1	DOWN
CCDC9	DOWN
SLC38A6	DOWN
ANO6	DOWN
MTUS1	DOWN
MFSD10	DOWN
TANC2	DOWN
RNF168	DOWN
SLC4A7	DOWN
GDPD3	DOWN
FUT8	DOWN
ELMO1	DOWN
SLC19A2	DOWN
APC	DOWN
HSD17B4	DOWN
RFX3	DOWN
LIMA1	DOWN
GNG12	DOWN
PID1	DOWN
OR51B5	DOWN
SCCPDH	DOWN
SRSF8	DOWN
TUSC3	DOWN
ZHX3	DOWN
ZFAT	DOWN
RFPL4B	DOWN
FRS2	DOWN
TBC1D17	DOWN
RNF130	DOWN
FAM117A	DOWN
FADS3	DOWN
FAM89B	DOWN
LAD1	DOWN
HINT1	DOWN
GRM4	DOWN
C10orf35	DOWN
MGAT4A	DOWN
SPIN3	DOWN
NAT1	DOWN
TRIM45	DOWN
RFTN1	DOWN
DERL3	DOWN
CYB5R2	DOWN
GLS	DOWN
CTTNBP2	DOWN
TLE6	DOWN
FRMD3	DOWN
C6orf52	DOWN
NDRG4	DOWN
WLS	DOWN
KBTBD2	DOWN
ZP2	DOWN
GDAP1	DOWN
CREB3L2	DOWN
RHOBTB3	DOWN
OSBPL10	DOWN
FAM189B	DOWN
SSX1	DOWN
IRF6	DOWN
MCTP1	DOWN
JPH3	DOWN
C1orf210	DOWN
RADIL	DOWN
NKAPL	DOWN
NCALD	DOWN
LRRC8B	DOWN
KIAA1211	DOWN
HIST1H2BC	DOWN
CCDC88C	DOWN
PNP	DOWN
B3GNT2	DOWN
GRHL3	DOWN
ZNF483	DOWN
MLLT3	DOWN
JAM2	DOWN
RND1	DOWN
STK39	DOWN
B4GALT6	DOWN
ADAMTS9	DOWN
INCA1	DOWN
ZFP28	DOWN
TNNC1	DOWN
SLIT3	DOWN
SLC8A1	DOWN
MSI2	DOWN
ELANE	DOWN
S100P	DOWN
SNORA53	DOWN
SHROOM1	DOWN
ABHD4	DOWN
C12orf75	DOWN
FOXO3B	DOWN
KLHL23	DOWN
RFPL3S	DOWN
HIST1H3B	DOWN
MEX3B	DOWN
HIST1H3G	DOWN
THBS4	DOWN
HAP1	DOWN
MAGEA6	DOWN
FAM46C	DOWN
CTCFL	DOWN
DOK2	DOWN
GLS2	DOWN
SH2D4A	DOWN
ALOX12	DOWN
C11orf40	DOWN
SLC27A6	DOWN
FLJ42627	DOWN
LETM2	DOWN
CNNM2	DOWN
ZCWPW1	DOWN
SLC16A6	DOWN
SLC6A9	DOWN
SIAH2	DOWN
MICALCL	DOWN
SHE	DOWN
HIST1H1A	DOWN
USP35	DOWN
DNMT1	DOWN
FGF14	DOWN
HHAT	DOWN
CNTN4	DOWN
RMRP	DOWN
CLCN4	DOWN
ENG	DOWN
SLC38A8	DOWN
MAP1A	DOWN
HIST1H3E	DOWN
NEUROG1	DOWN
SPRY1	DOWN
PRTG	DOWN
LRP1B	DOWN
CPNE4	DOWN
EYA1	DOWN
CXCL14	DOWN
SPAG6	DOWN
F2	DOWN
TRIM62	DOWN
CKMT2	DOWN
GNA12	DOWN
THEMIS	DOWN
CSGALNACT1	DOWN
CDH5	DOWN
DLX5	DOWN
PDE9A	DOWN
HIST1H2BJ	DOWN
KLF17	DOWN
PDZK1	DOWN
SAMD12	DOWN
SLC22A2	DOWN
NLGN1	DOWN
TDRD1	DOWN
CLIP3	DOWN
ASAH2	DOWN
CREB5	DOWN
HIST1H2AK	DOWN
ATP8A1	DOWN
DCDC2	DOWN
MUC20	DOWN
RASGRP3	DOWN
DPP6	DOWN
GRIN2B	DOWN
PDE3A	DOWN
FAM115A	DOWN
PITX2	DOWN
LOC256880	DOWN
ZP3	DOWN
FSD1	DOWN
TMEM132D	DOWN
CCNB3	DOWN
PRKG1	DOWN
HIST1H2AH	DOWN
TRIM36	DOWN
SAMD4A	DOWN
TMEM106A	DOWN
ZIM2	DOWN
WDR38	DOWN
TCL1A	DOWN
CDCA7L	DOWN
SCARA5	DOWN
HIST1H3C	DOWN
LMOD3	DOWN
FAM19A5	DOWN
FAM89A	DOWN
PEBP4	DOWN
GPR143	DOWN
FAM195B	DOWN
PPL	DOWN
BACH2	DOWN
RUNDC3B	DOWN
GALNT3	DOWN
ME1	DOWN
SLCO3A1	DOWN
AKR1C3	DOWN
PSEN2	DOWN
THRB	DOWN
FBXO43	DOWN
TUBA4A	DOWN
CSF1R	DOWN
MYH11	DOWN
RNF180	DOWN
RS1	DOWN
RSPO2	DOWN
TFR2	DOWN
CDH12	DOWN
CRYBG3	DOWN
MAGEB3	DOWN
HIST1H3A	DOWN
SIRPA	DOWN
CDH17	DOWN
TNIK	DOWN
RIMKLA	DOWN
VAV3	DOWN
PLEK2	DOWN
SQRDL	DOWN
ZP1	DOWN
MSRA	DOWN
SLC12A8	DOWN
COCH	DOWN
RBM46	DOWN
CR2	DOWN
C4orf47	DOWN
PXDN	DOWN
TRPV4	DOWN
TTYH2	DOWN
LOC145474	DOWN
TMEM154	DOWN
ANKRD6	DOWN
UNC13C	DOWN
FBLN2	DOWN
SMARCA2	DOWN
PTPRK	DOWN
SERINC2	DOWN
CAPN13	DOWN
LDHAL6A	DOWN
NELL1	DOWN
DOCK2	DOWN
DPF3	DOWN
CNRIP1	DOWN
CXXC4	DOWN
CAMK2A	DOWN
BNC1	DOWN
HIST1H2AA	DOWN
AOAH	DOWN
PPP1R3A	DOWN
OAS3	DOWN
USP44	DOWN
NID2	DOWN
EGR2	DOWN
SLC12A5	DOWN
FAM83E	DOWN
CCK	DOWN
PIWIL3	DOWN
NRIP1	DOWN
SDS	DOWN
FHOD3	DOWN
IL23A	DOWN
MCTP2	DOWN
CASC1	DOWN
TUBA4B	DOWN
VLDLR	DOWN
ADAD2	DOWN
PADI6	DOWN
EBF1	DOWN
GPR158	DOWN
PDGFRL	DOWN
KALRN	DOWN
UNC93A	DOWN
FAM90A1	DOWN
SAMD3	DOWN
NLRP8	DOWN
NLRP5	DOWN
SYTL3	DOWN
ZP4	DOWN
LYPD6	DOWN
LINGO2	DOWN
ALDH1A2	DOWN
SLC7A9	DOWN
CLSTN2	DOWN
C2orf88	DOWN
IQUB	DOWN
KCNK9	DOWN
MAGEA12	DOWN
PDLIM2	DOWN
ABCC6P1	DOWN
SDK2	DOWN
TPRXL	DOWN
GPR3	DOWN
RIT2	DOWN
PLAGL1	DOWN
DAND5	DOWN
AIM1	DOWN
TMEM163	DOWN
YY2	DOWN
TIFA	DOWN
NTRK2	DOWN
FN1	DOWN
PTPRR	DOWN
BVES	DOWN
PHACTR3	DOWN
LYPD1	DOWN
GNA14	DOWN
HERC6	DOWN
GDF9	DOWN
DMGDH	DOWN
SH3BP5	DOWN
FZD6	DOWN
IGFBP3	DOWN
FAM154A	DOWN
MYO1H	DOWN
TMEM125	DOWN
TMEFF2	DOWN
THBS2	DOWN
FER1L6	DOWN
COX4I2	DOWN
SLC8A2	DOWN
PTPN22	DOWN
ROBO4	DOWN
ZBTB16	DOWN
UCHL1	DOWN
DAZL	DOWN
LRRK1	DOWN
ZAR1L	DOWN
CCND2	DOWN
PDCD4	DOWN
MRVI1	DOWN
PTPN13	DOWN
CYP4V2	DOWN
BHLHB9	DOWN
BICC1	DOWN
PABPN1L	DOWN
BMP15	DOWN
ANKRD44	DOWN
SEMA5A	DOWN
BMP6	DOWN
PDE8B	DOWN
SNCB	DOWN
SCN1A	DOWN
NRXN1	DOWN
ASTL	DOWN
DNAH11	DOWN
BTG4	DOWN
CT47B1	DOWN
PCP4L1	DOWN
ABCC3	DOWN
IRGM	DOWN
NR1H4	DOWN
GRIK2	DOWN
ROBO3	DOWN
GPC6	DOWN
GFRA2	DOWN
OR8G5	DOWN
IRAK2	DOWN
CNTNAP2	DOWN
ZFPM2	DOWN
FERMT1	DOWN
IQCA1	DOWN
PATL2	DOWN
OTX2	DOWN
TRIM48	DOWN
FAM189A2	DOWN
LRRTM4	DOWN
NLRP13	DOWN
PGF	DOWN
SLC13A4	DOWN
VTCN1	DOWN
ARL9	DOWN
TMEM200A	DOWN
PRELID2	DOWN
RFPL1S	DOWN
NLRP4	DOWN
UNC5C	DOWN
MYO7A	DOWN
EXOC3L2	DOWN
FAM81A	DOWN
RCBTB2	DOWN
PTPRN2	DOWN
DCLK2	DOWN
RNF157	DOWN
VIL1	DOWN
THSD7A	DOWN
PPP1R3C	DOWN
ABCC6	DOWN
COL5A1	DOWN
BCAR4	DOWN
NLRP11	DOWN
RAB34	DOWN
PCYT1B	DOWN
ACTL8	DOWN
GRIA1	DOWN
LEF1	DOWN
MACC1	DOWN
WEE2	DOWN
BCL2L10	DOWN
TBX5	DOWN
SERPINF2	DOWN
ADAMTSL1	DOWN
FAM19A2	DOWN
B3GNT5	DOWN
TUBB8	DOWN
ALOX15	DOWN
REREP3	DOWN
FAM167A	DOWN
ADRA2B	DOWN
C2orf15	DOWN
ANKS4B	DOWN
KLF2	DOWN
PPP1R14C	DOWN
CNTD2	DOWN
TP63	DOWN
NOL4	DOWN
GGT6	DOWN
CATSPER2	DOWN
MDGA2	DOWN
LRRC7	DOWN
C12orf77	DOWN
TRIM77	DOWN
GNG2	DOWN
MLPH	DOWN
INPP1	DOWN
MIXL1	DOWN
OVCH2	DOWN
PRAMEF12	DOWN
CCDC110	DOWN
BTBD11	DOWN
SGCZ	DOWN
NEFM	DOWN
INSC	DOWN
RERGL	DOWN
CCDC96	DOWN
GALNT13	DOWN
SLC3A1	DOWN
OR2B6	DOWN
ITGA4	DOWN
ITGA11	DOWN
PPEF1	DOWN
NPAS3	DOWN
CRISPLD2	DOWN
RAX2	DOWN
HIST2H2BE	DOWN
PRR15	DOWN
ABCB4	DOWN
MAT1A	DOWN
TMEM132B	DOWN
H1FOO	DOWN
DNAH10	DOWN
SLCO4A1	DOWN
ASXL3	DOWN
OLFM4	DOWN
COL22A1	DOWN
CAMK1D	DOWN
C5	DOWN
PSTPIP1	DOWN
GUCY1A2	DOWN
C8orf12	DOWN
PPP2R2C	DOWN
FOXD1	DOWN
IL23R	DOWN
SLC30A3	DOWN
EDAR	DOWN
ABI3BP	DOWN
DLX1	DOWN
TPRX1	DOWN
KPNA7	DOWN
ITGA9	DOWN
A1CF	DOWN
RFPL4A	DOWN
USP29	DOWN
HIST1H4B	DOWN
TSC22D3	DOWN
GRM7	DOWN
HIST1H2AB	DOWN
TRPV6	DOWN
NAV3	DOWN
MBD3L2	DOWN
SALL2	DOWN
PCDH11X	DOWN
MBD3L5	DOWN
SLC5A11	DOWN
CTNNA2	DOWN
SIGLEC10	DOWN
NLRP14	DOWN
ACCSL	DOWN
LIPG	DOWN
CBFA2T3	DOWN
HPSE2	DOWN
ZSCAN4	DOWN
CMKLR1	DOWN
DLEU7	DOWN
SKOR1	DOWN
PLXNA4	DOWN
DYRK3	DOWN
TRHDE	DOWN
OPALIN	DOWN
TFAP2D	DOWN
ZNF25	DOWN
TACR3	DOWN
TRIM42	DOWN
IL17C	DOWN
SLC13A3	DOWN
TIGIT	DOWN
FBXW12	DOWN
ROS1	DOWN
PDE6C	DOWN
HRH2	DOWN
PPP1R3D	DOWN
FBLN7	DOWN
PHEX	DOWN
ATP6V1G2	DOWN
RCAN2	DOWN
ALOXE3	DOWN
LYPD4	DOWN
RNF150	DOWN
RAB27B	DOWN
RFPL3	DOWN
RND3	DOWN
FBXL22	DOWN
ENC1	DOWN
RASSF5	DOWN
UBTFL1	DOWN
KCNJ8	DOWN
HDAC9	DOWN
GATA4	DOWN
CCR3	DOWN
MOS	DOWN
TUSC5	DOWN
NOX5	DOWN
IRF4	DOWN
C5orf47	DOWN
FAM179A	DOWN
MYH15	DOWN
AMBP	DOWN
SHC2	DOWN
CCDC27	DOWN
LOC649330	DOWN
TAC1	DOWN
IL1RAPL1	DOWN
ARHGAP15	DOWN
PRAMEF4	DOWN
RSPH4A	DOWN
PKNOX2	DOWN
PLCL1	DOWN
TGM4	DOWN
GABRR3	DOWN
DSC3	DOWN
LHX8	DOWN
CCDC92	DOWN
ITGBL1	DOWN
ANKRD35	DOWN
DMRTC2	DOWN
PKD1L3	DOWN
PARVG	DOWN
SLC9A9	DOWN
DES	DOWN
CNBD1	DOWN
PRAMEF2	DOWN
DAB1	DOWN
CNN1	DOWN
EGF	DOWN
FAM43A	DOWN
CD36	DOWN
DCHS2	DOWN
RPH3A	DOWN
PRAMEF11	DOWN
FAM9A	DOWN
TGM7	DOWN
TECTA	DOWN
SYT16	DOWN
PDK2	DOWN
OTUD6A	DOWN
HIST1H2BB	DOWN
HAL	DOWN
PPP4R4	DOWN
HHLA1	DOWN
PTPRH	DOWN
SV2B	DOWN
GPR39	DOWN
PRAMEF1	DOWN
ZNF705A	DOWN
FOSB	DOWN
LOC283299	DOWN
RAB36	DOWN
BHMT2	DOWN
FOLR4	DOWN
LEPREL1	DOWN
CRABP1	DOWN
ZNF679	DOWN
ISL2	DOWN
EBF2	DOWN
FIGLA	DOWN
RFPL1	DOWN
HABP2	DOWN
PRR5L	DOWN
HDC	DOWN
DIRAS3	DOWN
CLEC10A	DOWN
CCDC147	DOWN
LRRC17	DOWN
TNFRSF1B	DOWN
HNRNPCL1	DOWN
ATP10D	DOWN
MBD3L3	DOWN
PRKCH	DOWN
RFPL2	DOWN
LEUTX	DOWN

[truncated: 2 more sheets: 46genes, References]
