# Supplementary material for: Single cell expression analysis of primate-specific retroviruses-derived HPAT lincRNAs in viable human blastocysts identifies embryonic cells co-expressing genetic markers of multiple lineages
Source: Heliyon. 2018 Jun 28;4(6):e00667. doi: 10.1016/j.heliyon.2018.e00667 (PMC6039856; doi:10.1016/j.heliyon.2018.e00667)
Supplement: Supplemental Tables S4.1-S4.4 [file mmc16.xlsx]

## Sheet: S4.1_Mouse
EPI markers		MLME (mouse)			TE markers		MLME (mouse)			PE markers		MLME (mouse)			ICM markers		MLME (mouse)			Genetic markers of three embryonic lineages expressed in at least 69% of individual cells comprising a population of putative immortal TERTpos MLME cells in mouse embryos
Gene_symbol	Refseq_IDs	Percent positive cells			Gene_symbol	Refseq_IDs	Percent positive cells			Gene_symbol	Refseq_IDs	Percent positive cells			Gene_symbol	Refseq_IDs	Percent positive cells			Top 16% of TERTpos cells (n = 13)
Tert	NM_009354	100			Ctsh	NM_007801	84.6154			Gata4	NM_008092	69.2308			Ctsl	NM_009984	84.6154			Gene name	Percent positive cells	Medians log2FC iMPC/Embryo	P value	Embryonic lineage
Mcrs1	NM_001164156|NM_016766	92.3077			Aprt	NM_009698	84.6154			Gata6	NM_010258	61.5385			Psat1	NM_001205339|NM_177420	84.6154			Tert	100	9.27546	8.7391e-05	Epiblast
Zscan10	NM_001033425	76.9231			Phgdh	NM_016966	84.6154			Gpt2	NM_173866	46.1538			Set	NM_023871|NM_001204875	76.9231			Mcrs1	92.3077	0.730613	0.0012589	Epiblast
Esrrb	NM_001159500|NM_011934	76.9231			Folr1	NM_008034	69.2308			P4ha1	NM_011030	46.1538			Ccdc107	NM_001037913	69.2308			Ctsl	84.6154	1.15942	0.00822783	Inner cell mass
Klf2	NM_008452	69.2308			Efna1	NM_001162425|NM_010107	53.8462			Sparc	NM_009242	38.4615								Psat1	84.6154	1.29204	0.00822783	Inner cell mass
Klf5	NM_009769	69.2308			Cdx2	NM_007673	53.8462			Pdgfra	NM_011058|NM_001083316	38.4615								Ctsh	84.6154	3.97887	0.00822783	Trophectoderm
Dppa3	NM_139218	69.2308			Slc2a3	NM_011401	53.8462			Pmaip1	NM_021451	30.7692								Aprt	84.6154	1.40069	0.00822783	Trophectoderm
Thap11	NM_021513	69.2308			Dab2	NM_001008702|NM_001102400|NM_023118|NM_001037905	46.1538			Serpinh1	NM_001111044|NM_009825|NM_001111043	30.7692								Phgdh	84.6154	0.819809	0.00822783	Trophectoderm
Fgf4	NM_010202	61.5385			Cldn7	NM_001193619|NM_016887	38.4615			Hnf4a	NM_008261	23.0769								Zscan10	76.9231	5.938	0.0323045	Epiblast
Lin28a	NM_145833	61.5385			Cldn4	NM_009903	38.4615			Lama1	NM_008480	23.0769								Esrrb	76.9231	0.54149	0.0323045	Epiblast
Pou5f1	NM_013633	53.8462			Tagln2	NM_178598	30.7692			Cachd1	NM_198037	23.0769								Set	76.9231	0.737231	0.0323045	Inner cell mass
Tet1	NM_027384	46.1538			Gata3	NM_008091	30.7692			Col4a1	NM_009931	23.0769								Klf2	69.2308	1.54328	0.0850119	Epiblast
Hesx1	NM_010420	46.1538			Eomes	NM_010136|NM_001164789	30.7692			Marcks	NM_008538	15.3846								Klf5	69.2308	0.393606	0.0850119	Epiblast
Klf4	NM_010637	38.4615			Krt18	NM_010664	23.0769			Cdh2	NM_007664	15.3846								Dppa3	69.2308	0.52043	0.0850119	Epiblast
Sox2	NM_011443	30.7692			Krt8	NM_031170	23.0769			Sox17	NM_011441	0								Thap11	69.2308	1.03273	0.0850119	Epiblast
Prdm14	NM_001081209	23.0769			Id2	NM_010496	23.0769													Ccdc107	69.2308	10.8313	0.0850119	Inner cell mass
Nanog	NM_028016	23.0769			Elf5	NM_001145813|NM_010125	7.69231													Folr1	69.2308	0.624027	0.0850119	Trophectoderm
Gdf3	NM_008108	23.0769			Tmem54	NM_025452|NM_133881	0													Gata4	69.2308	7.591	0.0850119	Primitive endoderm
Cd9	NM_007657	23.0769
Bmp4	NM_007554	15.3846																		P values were estimated using the hypergeometric distribution test.
Etv5	NM_023794	15.3846
Tdgf1	NM_011562	15.3846
Blakeley, P., Fogarty, N.M., del Valle, I., Wamaitha, S.E., Hu, T.X., Elder, K.,
Snell, P., Christie, L., Robson, P., and Niakan, K.K. (2015). Defining the three
cell lineages of the human blastocyst by single-cell RNA-seq. Development
142, 3151–3165.
Deng, Q., Ramsko. ld, D., Reinius, B. and Sandberg, R. (2014). Single-cell RNASeq
reveals dynamic, random monoallelic gene expression in mammalian cells.
Science 343, 193-196.

## Sheet: S4.2_Human
TE and placenta markers	MLME (human)										EPI markers	MLME (human)			TE markers	MLME (human)			PE markers	MLME (human)				Genetic markers of three embryonic lineages expressed in putative immortal TERTpos multilineage precursor cells in human embryos									Genetic markers of three embryonic lineages expressed in human TERTpos embryonic cells
Gene name	Precent positive cells	Remark									Gene name	Precent positive cells			Gene name	Precent positive cells			Gene name	Precent positive cells				Classification category	Top 3% of cells (n = 25)			Top 10% of cells (n = 82)					Classification category	non-iMPC (Bottom ranked 3% of TERTpos cells; n = 25)
ZNF534	84	Regulator of HERVH expression									ARGFX	96			CLDN10	96			GATA6	88				Epiblast markers	Percent positive iMPC cells	Median_log2FC_iMPC/Embryo	Pvalue	Percent positive iMPC cells	Median_log2FC_iMPC/Embryo	Pvalue			Epiblast markers	Percent positive iMPC cells	Median_log2FC	Pvalue
TRIM28	88	Reppressor of endogenous retroviruses									POU5F1	96			TMEM54	84			GNA13	84				ARGFX	96	6.64386	6.28362e-07	78.0488	5.2437	0.00688698			BMP2	72	10.8918	0.0138679
DLX4	32	TE & placenta marker (transcription factor) overexpressed in naïve hESC									SOX2	88			GATA3	80			SPARC	80				DPPA5	80	3.44003	0.00147984	69.5122	2.30542	0.000112221			ETV4	72	3.02975	0.0138679
ELF3	88	TE & placenta marker (transcription factor) overexpressed in naïve hESC									PRDM14	84			KRT8	80			PIK3R1	64				ETV4	56	1.5025	0.133552	56.0976	1.54432	0.0476839			GDF3	76	6.40939	0.00502703
TFAP2C	72	TE & placenta marker (transcription factor) overexpressed in naïve hESC									DPPA5	80			FHL2	76			MAP2K6	60				IL6R	60	3.88753	0.09741	56.0976	1.63227	0.0476839			IL6R	76	4.51096	0.00502703
TFEB	72	TE & placenta marker (transcription factor) overexpressed in naïve hESC									NANOG	76			KRT18	72			ARL4C	48				KLF17	56	6.64386	0.133552	56.0976	8.45121	0.0476839			LEFTY1	76	12.4512	0.00502703
GCM1	28	TE & placenta marker (transcription factor) overexpressed in naïve hESC									TDGF1	64			EFNA1	68			CAMK2D	48				NANOG	76	2.11548	0.00502703	69.5122	1.87447	0.000112221			NODAL	68	12.7099	0.0316272
KLF5	84	TE & placenta marker (transcription factor) overexpressed in naïve hESC									IL6R	60			PLAC8	68			ID2	48				POU5F1	96	2.9797	6.28362e-07	84.1463	1.82895	3.15122e-11			OTX2	68	4.45943	0.0316272
MAFK	44	TE & placenta marker (transcription factor) overexpressed in naïve hESC									ETV4	56			TIPIN	68			PDGFRA	32				PRDM14	84	12.3443	0.000344807	75.6098	10.7313	7.10385e-07			PRDM14	64	10.7313	0.0603896
PPARD	80	TE & placenta marker (transcription factor) overexpressed in naïve hESC									KLF17	56			CDX2	60			SOX17	28				SOX2	88	5.49185	6.11855e-05	76.8293	4.9542	2.12289e-07			TDGF1	64	4.45943	0.0603896
DNMT3L	96	TE marker overexpressed in naïve hESC									BMP2	44			HIP1	56			CTSE	20				Trophectoderm markers	Percent positive iMPC cells	Median_log2FC_iMPC/Embryo	Pvalue	Percent positive iMPC cells	Median_log2FC_iMPC/Embryo	Pvalue			ZSCAN10	76	9.64386	0.00502703
ALPPL2	96	TE marker overexpressed in naïve hESC									FOXD3	44			CLDN4	52			BMP6	12				CDX2	60	1.14839	0.09741	58.5366	0.685566	0.0257486			Trophectoderm markers	Percent positive iMPC cells	Median_log2FC	Pvalue
CEBPA	44	TE & placenta marker (transcription factor)									GDF3	40			DAB2	40			RSPO3	12				CLDN10	96	4.06169	6.28362e-07	84.1463	2.83215	3.15122e-11			CLDN4	72	1.34056	0.0138679
GATA2	28	TE & placenta marker (transcription factor)									OTX2	36			PPARG	36			COL18A1	8				EFNA1	68	0.487888	0.0316272	58.5366	0.425061	0.0257486			EFNA1	72	1.4336	0.0138679
GATA3	80	TE & placenta marker (transcription factor)									VENTX	36			HMGCS1	32			COL4A1	8				FHL2	76	0.914424	0.00502703	58.5366	0.353309	0.0257486			FABP3	60	0.533751	0.09741
MSX2	64	TE & placenta marker (transcription factor)									LEFTY1	32			FABP3	28			FRZB	8				GATA3	80	0.881971	0.00147984	62.1951	0.31534	0.00688698			FHL2	72	0.930366	0.0138679
MXD1	56	TE & placenta marker (transcription factor)									ZSCAN10	28			GATA2	28			GATA4	8				KRT18	72	0.761079	0.0138679	54.878	0.232601	0.0600374			GATA2	84	1.19972	0.000344807
PPARG	36	TE & placenta marker (transcription factor)									NODAL	24			TRIML1	28			TM6SF2	4				KRT8	80	0.779572	0.00147984	58.5366	0.403716	0.0257486			GATA3	72	0.690204	0.0138679
PPP1R13L	44	TE & placenta marker (transcription factor)									ZIC3	12			TEAD3	24			FOXA2	0				PLAC8	68	0.75743	0.0316272	64.6341	0.947533	0.00218461			HMGCS1	64	0.686725	0.0603896
TP63	16	TE & placenta marker (transcription factor)									SPZ1	4												TIPIN	68	0.53518	0.0316272	54.878	0.237499	0.0600374			KRT18	68	0.360296	0.0316272
CCKBR	16	TE marker																						TMEM54	84	1.41504	0.000344807	65.8537	0.810966	0.0011327			KRT8	72	0.502912	0.0138679
CGA	20	TE marker																						Primitive endoderm markers	Percent positive iMPC cells	Median_log2FC_iMPC/Embryo	Pvalue	Percent positive iMPC cells	Median_log2FC_iMPC/Embryo	Pvalue			PPARG	92	2.26303	7.7679e-06
PGF	32	TE marker																						GATA6	88	2.39744	6.11855e-05	80.4878	1.46529	3.68697e-09			TEAD3	96	2.51245	6.28362e-07
ABCG2	16	TE marker																						GNA13	84	1.36002	0.000344807	70.7317	0.885288	4.61785e-05			TIPIN	68	0.712461	0.0316272
																								MAP2K6	60	9.96578	0.09741	56.0976	8.64386	0.0476839			TMEM54	68	0.690672	0.0316272
TE and placenta markers are in bold.																								PIK3R1	64	11.1033	0.0603896	63.4146	8.96578	0.00398628			TRIML1	96	2.7829	6.28362e-07
																								SPARC	80	1.87984	0.00147984	75.6098	1.29742	7.10385e-07			Primitive endoderm markers	Percent positive iMPC cells	Median_log2FC	Pvalue
Bai, Q., Assou, S., Haouzi, D., Ramirez, J.M., Monzo, C., Becker, F., Gerbal-																																	ARL4C	84	3.20945	0.000344807
Chaloin, S., Hamamah, S., and De Vos, J. (2012). Dissecting the first transcriptional																								P values were estimated using the hypergeometric distribution test.									BMP6	64	10.2288	0.0603896
divergence during human embryonic development. Stem Cell Rev. 8,																																	CAMK2D	84	2.70044	0.000344807
150–162.																																	COL18A1	68	9.45121	0.0316272
																																	COL4A1	96	13.6325	6.28362e-07
Blakeley, P., Fogarty, N.M., del Valle, I., Wamaitha, S.E., Hu, T.X., Elder, K.,																																	CTSE	76	13.7628	0.00502703
Snell, P., Christie, L., Robson, P., and Niakan, K.K. (2015). Defining the three																																	FOXA2	64	9.45121	0.0603896
cell lineages of the human blastocyst by single-cell RNA-seq. Development																																	GATA4	72	11.8918	0.0138679
142, 3151–3165.																																	GNA13	64	0.440089	0.0603896
																																	ID2	88	2.11189	6.11855e-05
Petropoulos, S., Edsga¨ rd, D., Reinius, B., Deng, Q., Panula, S.P., Codeluppi,																																	PDGFRA	84	13.0189	0.000344807
S., Plaza Reyes, A., Linnarsson, S., Sandberg, R., and Lanner, F. (2016).																																	PIK3R1	76	10.4512	0.00502703
Single-cell RNA-seq reveals lineage and X chromosome dynamics in human																																	RSPO3	72	13.1674	0.0138679
preimplantation embryos. Cell 165, 1012–1026.																																	SOX17	68	8.64386	0.0316272
																																	P values were estimated using the hypergeometric distribution test.

## Sheet: S4.3_Pan_Lineage
Genetic markers of three embryonic lineages expressed in human TERTpos embryonic cells
Classification category	MLME-pan-lineage (n = 135)
Epiblast markers	Percent positive MLME cells	Median_log2_FC	Pvalue
ARGFX	90.3704	4.9386	1.37159e-25
BMP2	68.8889	10.2288	1.54138e-06
DPPA5	88.8889	3.12282	1.31858e-23
ETV4	87.4074	4.04439	9.35659e-22
GDF3	85.1852	7.11894	3.36747e-19
IL6R	87.4074	4.98185	9.35659e-22
KLF17	77.037	12.2586	1.09225e-11
LEFTY1	65.9259	11.5507	3.62922e-05
NANOG	100	3.66297	3.07596e-44
NODAL	68.1481	11.7731	3.58624e-06
OTX2	69.6296	4.24793	6.38333e-07
POU5F1	100	2.49881	3.07596e-44
PRDM14	88.1481	12.9658	1.15141e-22
SOX2	100	5.45943	3.07596e-44
TDGF1	89.6296	5.5025	1.39982e-24
VENTX	74.0741	11.1674	1.43561e-09
ZSCAN10	65.9259	10.2288	3.62922e-05
Trophectoderm markers	Percent positive MLME cells	Median_log2FC_iMPC/Embryo	Pvalue
CDX2	78.5185	1.90689	7.33015e-13
CLDN10	81.4815	3.50579	1.87811e-15
CLDN4	80	1.26266	4.08862e-14
DAB2	74.8148	0.966931	4.51759e-10
EFNA1	84.4444	1.45891	2.11579e-18
FABP3	64.4444	1.32123	0.000142021
FHL2	86.6667	1.51003	7.09971e-21
GATA2	68.8889	0.963851	1.54138e-06
GATA3	82.963	0.949252	7.02854e-17
HIP1	69.6296	0.961781	6.38333e-07
HMGCS1	82.2222	1.416	3.73028e-16
KRT18	91.1111	1.11012	1.23416e-26
KRT8	91.1111	1.09384	1.23416e-26
PLAC8	79.2593	1.3356	1.77264e-13
PPARG	73.3333	1.69004	4.37865e-09
TEAD3	68.8889	1.22239	1.54138e-06
TIPIN	86.6667	1.00253	7.09971e-21
TMEM54	83.7037	1.33703	1.25421e-17
TRIML1	71.8519	1.84327	3.61091e-08
Primitive endoderm markers	Percent positive MLME cells	Median_log2FC_iMPC/Embryo	Pvalue
ARL4C	72.5926	2.64386	1.28265e-08
CAMK2D	74.0741	2.62449	1.43561e-09
CTSE	59.2593	9.64386	0.00567175
GATA6	77.037	0.978305	1.09225e-11
GNA13	85.9259	1.06732	5.04559e-20
ID2	77.037	1.60039	1.09225e-11
MAP2K6	66.6667	11.0362	1.73949e-05
PDGFRA	77.037	12.0701	1.09225e-11
PIK3R1	77.037	10.5507	1.09225e-11
SPARC	95.5556	2.1409	7.17644e-34

## Sheet: S4.4_References
The experimental results and datasets originally reported in the following primary research papers were utilized for validation analyses of the expression of genetic markers in
individual cells comprising a population of the MLME cells and putative immortal multilineage precursor cells (iMPC) in human and mouse embryos.
Related to the Figures 1-4; Tables 1-2; Supplemental Tables S1-S4.
Bai, Q., Assou, S., Haouzi, D., Ramirez, J.M., Monzo, C., Becker, F., Gerbal-
Chaloin, S., Hamamah, S., and De Vos, J. (2012). Dissecting the first transcriptional
divergence during human embryonic development. Stem Cell Rev. 8,
150–162.
Blakeley, P., Fogarty, N.M., del Valle, I., Wamaitha, S.E., Hu, T.X., Elder, K.,
Snell, P., Christie, L., Robson, P., and Niakan, K.K. (2015). Defining the three
cell lineages of the human blastocyst by single-cell RNA-seq. Development
142, 3151–3165.
Yan, L., Yang, M., Guo, H., Yang, L., Wu, J., Li, R., Liu, P., Lian, Y., Zheng, X.,
Yan, J., et al. (2013). Single-cell RNA-seq profiling of human preimplantation
embryos and embryonic stem cells. Nat. Struct. Mol. Biol. 20, 1131–1139.
Petropoulos, S., Edsga¨ rd, D., Reinius, B., Deng, Q., Panula, S.P., Codeluppi,
S., Plaza Reyes, A., Linnarsson, S., Sandberg, R., and Lanner, F. (2016).
Single-cell RNA-seq reveals lineage and X chromosome dynamics in human
preimplantation embryos. Cell 165, 1012–1026.
Theunissen TW, Friedli M, He Y, Planet E, O'Neil RC, Markoulaki S, Pontis J, Wang H, Iouranova A, Imbeault M, Duc J, Cohen MA, Wert KJ, Castanon R, Zhang Z, Huang Y, Nery JR, Drotar J, Lungjangwa T, Trono D, Ecker JR, Jaenisch R
Molecular Criteria for Defining the Naive Human Pluripotent State.
Cell Stem Cell. 2016 19, 502-515.
Deng, Q., Ramsko. ld, D., Reinius, B. and Sandberg, R. (2014). Single-cell RNASeq
reveals dynamic, random monoallelic gene expression in mammalian cells.
Science 343, 193-196.
