# Supplementary material for: Single cell expression analysis of primate-specific retroviruses-derived HPAT lincRNAs in viable human blastocysts identifies embryonic cells co-expressing genetic markers of multiple lineages
Source: Heliyon. 2018 Jun 28;4(6):e00667. doi: 10.1016/j.heliyon.2018.e00667 (PMC6039856; doi:10.1016/j.heliyon.2018.e00667)
Supplement: Supplemental Table S5 [file mmc17.xlsx]

## Sheet: LiftOverAlignment
				LiftOver MinMatch 0.95		PanTro4	rheMac3
		hg19	hg38	Mouse	Bonobo	Chimp	Rhesus	Gorilla	Orangutan
HPAT5	Isoform 1	chr6:167,641,686-167,660,564	chr6:167,228,198-167,247,076	Alignment Failure	Alignment Failure	Alignment Failure	Alignment Failure	Alignment Failure	Alignment Failure
HPAT2	Isoform 2	chr2:67,558,995-67,566,665	chr2:67331863-67339533	Alignment Failure	JH650607:13094775-13102480	Alignment Failure	Alignment Failure	Alignment Failure	chr2a:43397773-43405286
	Isoform 4	chr2:67,558,995-67,564,847	chr2:67331863-67337715	Alignment Failure	JH650607:13094775-13100651	Alignment Failure	Alignment Failure	Alignment Failure	chr2a:43399570-43405286
HPAT3	Isoform 1	chr2:66,471,417-66,498,989	chr2:66244285-66271857	Alignment Failure	JH650607:12003798-12031922	chr2A:67145342-67172905	Alignment Failure	Alignment Failure	Alignment Failure
	Isoform 2	chr2:66,471,417-66,496,322	chr2:66244285-66269190	Alignment Failure	JH650607:12003798-12029264	chr2A:67145342-67170244	Alignment Failure	Alignment Failure	Alignment Failure
				Reciprocal LiftOver MinMatch 0.95
HPAT5	Isoform 1	chr6:167,641,686-167,660,564	chr6:167,228,198-167,247,076	N/A	N/A	N/A	N/A	N/A	N/A
HPAT2	Isoform 2	chr2:67,558,995-67,566,665	chr2:67331863-67339533	N/A	chr2:67331863-67339533	N/A	N/A	N/A	chr2:67558995-67566665
	Isoform 4	chr2:67,558,995-67,564,847	chr2:67331863-67337715	N/A	chr2:67331863-67337715	N/A	N/A	N/A	chr2:67558995-67564847
HPAT3	Isoform 1	chr2:66,471,417-66,498,989	chr2:66244285-66271857	N/A	chr2:66244285-66271857	chr2:66244285-66271857	N/A	N/A	N/A
	Isoform 2	chr2:66,471,417-66,496,322	chr2:66244285-66269190	N/A	chr2:66244285-66269190	chr2:66244285-66269190	N/A	N/A	N/A

## Sheet: Deletions' Table
A catalog of main deletion sites mapped to the hg38 release of the human reference genome database within sequences of HTAP's transcipts identified by the alignments of humans' and non-human primates' genomes
Name	Transcript isoform	Genomic ccordinates (hg38)	Size	NHP genome	Deletion site in humans' genome	Deletion size in humans' genome	Size of the alignment region non-human primates genome
HPAT5	Isoform 1	chr6:167,228,198-167,247,076	18,879 bp	Bonobo	167234287/8	8,127 bp	57765
					167239491/2**	4 bp
AluJb	Position: chr6:167239617-167239901				167239760/1****	1,152 bp
	let7-binding sites				167240984/5	1,559 bp
					167242544/5	32,605 bp
					167245276/7	6,818 bp
				Chimp	167235015/6	2,082 bp
					167235303/4$	1,936 bp					Common site with Gorilla
					167236668/9	1,139 bp
					167238057/8	2,121 bp
					167239491/2**	4 bp
					167245203/4	32,430 bp
				Orangutan	167232109/10	212 bp
					167235329/30	159 bp
					167239491/2**	4 bp
					167240940/1	510 bp
					167241260/1	46,760 bp
					167243045/6***	225 bp
				Gorilla	167235303/4$	1,940 bp					Common site with Chimp
					167239491/2**	102 bp
HPAT5	Isoform 3	chr6:167,228,198-167,234,484	6286	Bonobo	167234287/8	8,127 bp	14378
					167239491/2**	4 bp
					167239760/1****	1,152 bp
					167240984/5	1,559 bp
					167242544/5	32,605 bp
					167245276/7	6,818 bp
				Chimp	167235015/6	2,082 bp	6077					Near regulatory region LTR8/LTR37A
					167235303/4$	1,936 bp					MER52C	Common deletion site with Gorilla
					167236668/9	1,139 bp
					167238057/8	2,121 bp					MER4B
					167239491/2**	4 bp
					167245203/4	32,430 bp						MER4D
				Orangutan	167232109/10	212 bp
					167235329/30	159 bp
					167239491/2**	4 bp
					167240940/1	510 bp
					167241260/1	46,760 bp
					167243045/6***	225 bp
				Gorilla	167235303/4$	1,940 bp	6329				MER52C	Common deletion site with Chimp
					167239491/2**	102 bp
HPAT2	Isoform 2	chr2:67331863-67339533	7,671 bp	Bonobo	67338191/2	6 bp	7705				*Common deletion site compared to 19 species
				Orangutan	67336802/3	22 bp	7513				**Common deletion site compared to 9 species
HPAT3	Isoform 1	chr2:66244285-66271857	27,573 bp	Bonobo	66255664/5*	1 bp	28124				***Common deletion site compared to 6 species
					66255685/6**	10 bp					****Common deletion site compared to 5 species
					66262917/8****	634 bp					$Common deletion site compared to Chimp and Gorrilla genomes
				Chimp	66255664/5*	38 bp	27563
					66262917/8****	2 bp
				Orangutan	66249730/1	2 bp
					66255664/5*	36 bp
					66258134/5	7,608 bp
					66263163/4	293 bp
					66267196/7	718 bp
				Gorilla	66249940/1	6,763 bp
					66255664/5*	1 bp
					66255685/6**	12 bp

## Sheet: Summary
	Summary of the conservation analysis of HPAT-encoding sequences in genomes of humans, non-human primates, and mouse
hg19	UCSC LiftOver algorithm	Modern Humans	41K-old Denisovan genome	Neanderthals' genome	Bonobo	Chimp	Gorilla	Orangutan	Mouse
	HPAT2-2	1	N/A	N/A	1	0	0	1	0
	HPAT3-1	1	N/A	N/A	1	1	0	0	0
	HPAT5-1	1	N/A	N/A	0	0	0	0	0
	HPAT5-3	1	N/A	N/A	1 (0)	1 (1)	1	0	0
hg38	Multiz alignments of 20 mammals (17 primates)
	HPAT2-2	1	N/A	N/A	1	0	0	1	0
	HPAT3-1	1	N/A	N/A	1*	1*	0	0	0	*Small INDELs
	HPAT5-1	1	N/A	N/A	0	0	0	0	0
	HPAT5-3	1	N/A	N/A	0	1**	1**	0	0	**Large INDELs within putative regulatory regions
	Consensus summary		Manual assessment using the visualization and tracking tools of the UCSC Genome Browser	Manual assessment using the visualization and tracking tools of the UCSC Genome Browser
	HPAT2-2	1	1	0	1	0	0	1	0	Primate-specific
	HPAT3-1	1	1	0	1	1	0	0	0	Primate-specific
	HPAT5-1	1	1	0	0	0	0	0	0	Candidate human-specific
	HPAT5-3	1	1	0	0	1	1	0	0	Candidate human-specific
Legend
LiftOver MinMatch: 0.95
N/A, genome is not available for analysis in the corresponding tracks of the UCSC Genome Browser
1, successful alignemt
0, alignment failure
