# Supplementary material for: Single cell expression analysis of primate-specific retroviruses-derived HPAT lincRNAs in viable human blastocysts identifies embryonic cells co-expressing genetic markers of multiple lineages
Source: Heliyon. 2018 Jun 28;4(6):e00667. doi: 10.1016/j.heliyon.2018.e00667 (PMC6039856; doi:10.1016/j.heliyon.2018.e00667)
Supplement: Supplemental Data Set S1 [file mmc18.xlsx]

## Sheet: Sheet1
Blastocyst-stage	CELL	HPAT5	HPAT2	HPAT7	HPAT9	HPAT21	HPAT20	HPAT1	HPAT4	HPAT6	HPAT3	HPAT17	HPAT8	HPAT23	HPAT15	HPAT14	LINC_ROR
early	Embryo1_1	0	0	0	0	11.5095	0	5.88484	0	0	0	0	0	0	6.13132	0	0
early	Embryo1_2	3.38997	0	0	0	8.78793	0	0	0	0	1.70517	0	0	0	0	0	0
early	Embryo1_3	0	0	0	0	10.2544	0	0	0	0	0	0	0	0	0	0	0
early	Embryo1_4	4.01609	0	0	0	9.83276	0	3.78531	0	0	0	0	0	0	0	0	0
early	Embryo1_5	5.1371	0	0	0	3.00573	0	0	4.00364	0	0	0	0	0	0	0	0
early	Embryo1_6	0	2.63459	0	0	9.03306	0	0	5.26388	0	0	0	0	0	0	0	0
early	Embryo1_7	2.72487	2.95798	0	0	7.6785	0	0	0	0	0	0	0	0	1.91043	0	0
early	Embryo1_8	0	0	0	0	0	0	0	0	0	0	0	0	0	1.32074	0	0
early	Embryo1_9	0	0	0	0	13.4224	0	0	0	0	0	0	0	0	0	0	0
early	Embryo1_10	0	0	0	0	0	0	0	0	0	3.50469	0	0	0	5.39118	0	0
early	Embryo1_11	0	0	0	0	8.79948	0	0	0	0	0	0	0	0	0	0	0
early	Embryo1_12	0	0	0	0	11.9987	0	0	0	0	0	0	0	0	6.99964	0	0
early	Embryo1_13	4.34211	3.88544	0	0	9.24522	0	0	0	0	1.98519	0	0	0	0	0	0
early	Embryo1_14	4.72246	0	0	0	9.97763	0	0.93394	0	0	0	0	0	0	0	0	0
early	Embryo1_15	0	0	0	0	9.33594	0	2.76899	0	0	0	0	0	0	0	0	0
early	Embryo1_16	5.83388	0	0	0	13.8747	0	0	4.8646	0	0	0	0	0	0	0	0
early	Embryo1_17	0	0	0	0	12.0966	0	0	0	0	0	0	0	0	9.81385	0	0
early	Embryo1_18	3.5976	3.35533	0	0	8.75134	0	0	0	0	0	0	0	0	3.41964	0	0
early	Embryo1_19	0	0	0	0	8.6743	0	0	0	0	0	0	0	0	0	0	0
early	Embryo1_20	0	0	0	0	8.73035	0	0	4.80696	0	0	0	0	0	0	0	0
early	Embryo1_21	0	0	0	0	12.9873	0	8.03258	0	0	0	0	0	0	0	0	0
early	Embryo1_22	0	3.16832	0	0	8.23993	0	0	0	0	0	0	0	0	3.19901	0	0
early	Embryo1_23	0	0	0	0	10.1343	0	0	0	0	0	0	0	0	2.3446	0	0
early	Embryo1_24	4.46044	0	0	0	9.08356	0	0	0	0	2.70656	0	0	0	0	0	0
early	Embryo1_25	6.99964	0	0	0	12.3836	0	0	0	0	0	0	0	0	0	8.34691	0
early	Embryo1_26	0	0	0	0	8.52475	0	0	0	0	0	0	0	5.30994	0	0	0
early	Embryo1_27	3.50469	0	0	0	5.86609	0	0	4.79824	0	0	0	0	0	0	0	0
early	Embryo1_28	0	3.12912	0	0	9.17781	0	1.46524	0	0	2.09081	0	0	0	3.13012	0	0
early	Embryo1_29	7.19331	0	0	0	11.5023	0	0	0	0	0	0	0	0	0	0	0
early	Embryo1_30	0	0	0	0	5.7546	0	0	0	0	0	0	0	0	3.35245	0	0
early	Embryo1_31	3.50469	0	0	0	5.28731	0	0	0	0	0	0	0	0	4.09316	0	0
early	Embryo1_32	0	0	0	0	9.57411	0	0	0	0	0	0	0	0	4.42518	0	0
early	Embryo1_33	2.43485	0	0	0	10.4054	0	0	0	0	0	0	0	0	0	0	0
early	Embryo1_34	0	0	0	0	11.1913	0	0	0	0	8.61994	0	10.5824	0	8.66696	0	0
early	Embryo1_35	2.01229	3.38484	0	0	7.84212	0	0	0	0	0	0	0	0	3.04445	0	0
early	Embryo1_36	2.21047	0	0	0	10.1219	0	0	0	0	0	0	0	0	0	0	0
early	Embryo1_37	3.67623	0	0	0	0	0	0	0	0	0	0	0	0	3.33314	0	0
early	Embryo1_38	0	0	0	0	8.76485	0	0	0	0	0	0	0	0	0	0	0
early	Embryo1_39	0	0	0	0	9.72563	0	0	0	0	0	0	0	0	0	0	0
early	Embryo1_40	3.50469	0	0	0	9.44134	0	0	0	0	0	0	0	0	5.16961	0	0
early	Embryo1_41	0	0	0	0	11.4972	0	6.29205	0	0	0	0	0	0	6.88849	0	0
early	Embryo1_42	3.22562	2.97575	0	0	9.32088	0	0	0	0	0	0	0	0	3.12182	0	0
early	Embryo1_43	0	0	0	0	10.9712	0	0	0	0	0	0	0	0	4.3204	0	0
early	Embryo1_44	3.48974	3.29241	0	0	9.51748	0	0	0	0	0	0	0	0	3.98957	0	0
early	Embryo1_45	3.31085	2.57613	0	0	9.94999	0	0	2.00852	0	0	0	0	0	3.40232	0	0
early	Embryo1_46	0	0	0	0	7.74234	0	0	0	0	0	0	0	0	3.50469	0	0
early	Embryo1_47	5.60669	0	0	0	11.5036	0	0	0	0	0	0	0	0	8.23521	0	4.17461
early	Embryo1_48	0	0	0	0	11.4189	0	0	0	0	0	0	0	0	6.99964	0	0
early	Embryo1_49	0.956511	3.3191	0	0	9.71792	0	0	0	0	-0.92946	0	0	0	3.46522	0	0
early	Embryo1_50	0	0	0	0	0	0	0	0	0	2.97891	0	0	0	3.50469	0	0
early	Embryo1_51	3.29332	0	0	0	8.32991	0	0	0	0	0	0	0	0	6.22568	0	0
early	Embryo1_52	0	0	0	0	8.52229	0	0	0	0	0	0	0	0	0	0	0
early	Embryo1_53	0	0	0	0	0	0	0	0	0	0.963507	0	0	0	3.2649	0	0
early	Embryo2_1	0	0	0	0	11.1479	0	0	0	0	0	0	0	0	3.67702	0	0
early	Embryo2_2	6.33279	0	0	0	14.1459	0	0	0	0	0	0	0	0	0	0	0
early	Embryo2_3	0	0	0	0	8.93495	0	0	0	0	0	0	0	0	0	0	0
early	Embryo2_4	8.29272	0	0	0	11.8951	0	0	0	0	0	0	0	0	0	0	0
early	Embryo2_5	2.42286	0	0	0	7.56992	0	0	0	0	0	0	0	0	0	0	0
early	Embryo2_6	6.11217	0	0	0	11.0496	0	0	0	0	0	0	0	0	8.78077	0	0
early	Embryo2_7	0	0	0	0	10.2788	0	0	0	0	6.99964	0	9.96401	0	7.71367	0	0
early	Embryo2_8	7.54286	0	0	0	15.1767	0	0	0	0	0	0	0	0	0	0	0
early	Embryo2_9	1.23609	3.77526	0	0	9.39608	0	0	0	0	-0.151886	0	0	0	3.47179	0	0
early	Embryo2_10	0	0	0	0	5.31546	0	0	0	0	0	0	0	0	2.80775	0	0
early	Embryo2_11	0	2.7315	0	0	9.26049	0	0	4.72771	0	0	0	0	0	0	0	0
early	Embryo2_12	0	0	0	0	11.5565	0	0	0	0	0	0	0	0	6.99964	0	0
early	Embryo2_13	4.8589	0	0	0	9.63893	0	0	0	0	2.31347	0	0	0	4.87472	0	0
early	Embryo2_14	1.29638	3.74317	0	0	9.90174	0	0	0	0	0	0	0	0	3.72392	0	0
early	Embryo2_15	0	3.77236	0	0	8.98612	-1.81545	0	0	0	2.55125	0	0	0	3.97933	0	0
early	Embryo2_16	0	3.17137	0	0	9.47701	0	0	0	0	2.70742	1.56813	0	0	3.61038	0	0
early	Embryo2_17	6.68745	0	0	0	0	0	0	0	0	0	0	0	0	0	0	0
early	Embryo2_18	4.20562	3.33257	0	0	8.76362	0	0	0	0	0	0	0	0	4.20791	0	0
early	Embryo2_19	4.3204	0	0	0	13.3824	0	0	0	0	0	0	0	0	0	0	0
early	Embryo2_20	2.84621	0	0	0	9.05866	0	0	0	0	0	0	0	0	6.60676	0	0
early	Embryo2_21	0	2.28705	0	0	10.0336	0	0	0	0	1.74408	0	0	0	2.73268	0	0
early	Embryo2_22	2.87359	2.9842	0	0	8.00734	0	0	0	0	0	0	0	0	2.36993	0	0
early	Embryo2_23	0	0	0	6.53212	9.24141	0	0	0	0	0	0	0	0	6.0686	0	0
early	Embryo2_24	0	2.32428	0	0	9.90708	0	0	6.41875	0	0	0	0	0	0	0	0
early	Embryo2_25	3.45277	0	0	0	0	0	0	0	0	2.60499	0	0	0	3.7716	0	0
early	Embryo2_26	0	0	0	0	9.23576	0	0	0	0	0	0	0	0	0	0	0
early	Embryo2_27	5.13633	0	0	0	14.3148	0	0	0	0	0	0	0	0	0	0	0
early	Embryo2_28	0	0	0	0	7.10956	0	0	0	0	0	0	0	0	3.36084	0	0
early	Embryo2_29	2.40581	0	0	0	8.98366	0	0	0	0	0	0	0	0	0	0	0
early	Embryo2_30	0	0	0	0	13.731	0	0	0	0	0	0	0	0	0	0	0
early	Embryo2_31	0	0	0	0	12.4815	0	0	0	0	0	0	0	0	6.06098	0	0
early	Embryo2_32	0	2.69693	0	0	9.3718	0	0	0	0	0	0	0	0	5.1189	0	0
early	Embryo2_33	4.94811	0	0	0	11.6112	0	0	0	0	0	0	0	0	7.12758	0	0
early	Embryo2_34	0	0	0	0	8.65994	0	0	0	0	0	0	0	0	0	0	0
early	Embryo2_35	2.19148	0	0	0	10.6454	0	0	0	0	0	0	0	0	6.99964	0	0
late	Embryo3_1	0	0	0	0	9.55883	0	0	0	0	0	0	0	0	2.94096	0	0
late	Embryo3_2	0	0	0	0	11.4197	4.2742	0	0	0	0	0	0	0	4.72841	0	3.66994
late	Embryo3_3	7.28141	0	0	0	15.1502	0	0	0	0	0	0	0	0	0	0	0
late	Embryo3_4	0	0	0	0	11.2065	0	0	0	0	0	0	0	0	0	0	0
late	Embryo3_5	0	0	0	0	12.595	0	0	0	0	0	0	0	0	9.45045	0	0
late	Embryo3_6	0	0	0	0	12.4403	0	0	0	0	0	0	0	0	0	0	0
late	Embryo3_7	0	0	0	0	8.82656	0	0	0	0	0	0	0	0	3.42244	0	0
late	Embryo3_8	3.00917	4.10289	0	0	10.2444	-0.642122	0	0	0	4.28015	0	0.324292	3.13597	4.73933	0	0
late	Embryo3_9	2.92485	0	0	0	10.8232	0	0	0	0	2.73951	0	0	0	0	0	0
late	Embryo3_10	0	0	0	0	9.27526	0	0	0	0	0	0	0	0	3.91838	0	0
late	Embryo3_11	0	0	0	0	11.8681	0	0	0	0	0	0	0	0	8.27256	0	0
late	Embryo3_12	5.52552	0	0	0	6.97127	0	0	-0.40991	0	0	-0.176296	0	0	1.34452	0	0
late	Embryo3_13	0.437548	0	0	0	8.93066	0	5.25366	0	0	4.74384	0	0	0	0	0	0
late	Embryo3_14	6.99654	0	0	0	9.09247	0	0	0	0	3.51159	0	0	0	2.00786	0	0
late	Embryo3_15	5.8269	0	0	0	8.99434	0	0	0	0	3.17384	0	0	0	2.73936	0	0
late	Embryo3_16	4.5987	0	0	0	13.8392	0	0	0	0	5.62198	0	0	0	0	0	0
late	Embryo3_17	4.76206	0	0	0	13.4946	0	0	0	0	0	0	0	0	0	0	0
late	Embryo3_18	2.73639	0	0	0	12.5299	0	0	0	0	0	0	0	0	6.96536	0	0
late	Embryo3_19	0	0	0	0	16.0873	0	0	0	0	0	0	0	0	0	0	8.01166
late	Embryo3_20	8.22348	0	0	0	14.0333	0	0	0	0	0	0	0	0	4.8006	0	0
late	Embryo3_21	0	2.90674	0	0	8.521	0	0	0	0	1.62967	0	0	0	0	0	0
late	Embryo3_22	4.96444	0	0	0	13.2764	0	0	0	0	0	0	0	0	7.03868	0	0
late	Embryo3_23	8.84194	6.89047	0	0	7.32437	0	0	0.660779	0	5.62992	2.51943	0	0	2.93485	0	0
late	Embryo3_24	4.25186	3.70274	0	0	9.01507	0	0	0	0	0	0	0	0	3.49906	0	0
late	Embryo3_25	0	0	0	0	8.38549	0	4.62193	0	0	2.94096	0	0	0	0	0	0
late	Embryo3_26	0	3.98206	0	0	8.45818	0	0	0	0	-0.335773	0	0	0	0	0	0
late	Embryo3_27	0	-1.37233	0	0	11.637	0	0	0	0	8.77296	0	0	0	7.19072	0	2.82971
late	Embryo3_28	5.9861	3.89195	0	0	9.47469	0	0	0	0	6.02953	0	0	0	0	0	0
late	Embryo3_29	0	3.45324	-0.716362	0	9.57035	0	0	0	0	0	0	0	0	4.98917	0	0
late	Embryo3_30	0	3.36282	-0.0296	0	9.62211	0	0	0	0	0	0	0	0	4.86247	0	0
late	Embryo3_31	2.94096	0	0	0	8.58148	0	0	0	0	0	0	3.71514	0	0	0	0
late	Embryo3_32	9.25972	1.47206	0	0	9.85379	0	0	0	0	0	0	0	0	0	0	0
late	Embryo3_33	1.99983	0	0	0	11.6676	0	0	0	0	0	0	0	0	0	0	0
late	Embryo3_34	0	0	0	0	13.9516	0	0	0	0	0	0	0	0	0	0	0
late	Embryo3_35	0	0	0	0	10.076	0	0	0	0	0	0	0	0	5.0143	0	0
late	Embryo3_36	0	0	0	0	12.0568	0	0	0	0	0	0	0	0	0	0	0
late	Embryo3_37	0	0	0	0	9.04324	0	3.77115	0	0	4.24808	0	0	0	0	0	0
late	Embryo3_38	8.76123	0	0	0	10.68	0	0	0	0	0	0	0	0.168586	0	0	0
late	Embryo3_39	0	0	0	0	7.79505	0	0	1.46914	0	0	4.12137	0	0	1.63723	0	0
late	Embryo3_40	0	0	0	0	8.63217	0	4.02893	0	0	3.45464	0	0	0	0	0	0
late	Embryo3_41	0	0	0	0	9.14488	0	0	0	0	0	0	0	0	0	0	0
late	Embryo3_42	0	0	0	0	9.26759	0	0	0	0	0	0	0	0	0	0	0
late	Embryo3_43	7.76095	0	0	0	11.0155	0	0	0	0	0	0	0	0	0	0	0
late	Embryo3_44	0	0	0	0	8.86956	0	0	0	0	0	0	0	0	1.11929	0	0
late	Embryo3_45	2.84431	4.51125	0	0	9.01514	0	0	0	0	2.22534	0	0	0	0	0	0
late	Embryo3_46	5.64553	0	0	0	7.99536	0	0	0	0	0	0	0	0	0	0	0
late	Embryo3_47	0	0	0	0	8.86514	0	0	1.33002	0	0	0	0	0	0	0	0
late	Embryo3_48	5.09197	3.40292	0	0	9.51861	0	0	0	0	1.06557	0	0	0	0	0	0
late	Embryo3_49	3.89601	0	0	0	10.0904	0	0	0	0	0	0	0	0	2.19368	0	0
late	Embryo3_50	0	0	0	0	9.64994	0	0	0	0	0	0	0	0	0	0	0
late	Embryo3_51	0	0	0	0	9.76548	0	0	0	0	0	0	0	0	1.78543	0	0
late	Embryo3_52	8.24433	0.167107	0	0	6.71537	0	0	0	0	5.66436	0	0	0	0	0	0
late	Embryo3_53	8.67904	0	0	0	8.22409	0	0	0	2.5907	0	0	0	0	0	0	0
late	Embryo3_54	8.60221	6.28501	0	0	7.39836	0	0	0	0	0	2.05466	0	0	0	0	0
late	Embryo3_55	7.72794	0	0	0	11.2284	0	0	0	0	0	0	0	6.99964	5.7979	0	0
late	Embryo3_56	0	0	0	0	9.49343	0	0	0	0	0	0	0	0	0	0	0
late	Embryo3_57	3.56838	0	0	0	8.25688	0	0	0	0	0	0	4.14957	0	0	0	0
late	Embryo3_58	0	0	0	0	13.4937	0	0	0	0	0	0	0	0	0	0	0
late	Embryo3_59	3.32767	0	0	0	9.6882	0	0	0	0	2.98865	0	0	0	0	0	0
late	Embryo3_60	0	5.1781	0	0	6.84191	0	0	0	0	0	0	0	0	0	0	0
late	Embryo3_61	0	0	0	0	8.99467	0	0	0	0	0	0	0	0	0	0	0
late	Embryo3_62	0	0	0	0	12.1067	0	0	0	0	0	0	0	0	8.49334	0	0
late	Embryo3_63	6.14256	0	0	0	10.6932	0	0	0	0	6.5192	0	0	0	0	0	0
late	Embryo3_64	0	2.04362	0	0	9.10594	0	0	0	0	1.31625	0	0	0	0	0	0
late	Embryo3_65	4.34554	3.8053	0	0	9.25429	0	0	0	0	0	0	0	0	3.11731	0	0
late	Embryo3_66	2.67144	4.3204	0	0	10.1815	-0.93798	0	0	0	4.4499	0	-0.148434	2.92376	4.00413	0	0
late	Embryo3_67	5.30023	0	0	0	12.9468	0	0	0	0	0	0	0	0	7.98471	0	0
late	Embryo3_68	0	0	0	0	9.82512	3.99566	0	0	0	0	0	0	0	3.83466	0	0
late	Embryo3_69	0	0	0	0	8.71374	0	0	0	0	0	0	0	0	0	0	0
late	Embryo3_70	6.73326	0	0	0	8.96138	0	0	0	0	0.911122	0	0	0	5.20056	0	0
late	Embryo3_71	0	0	0	0	11.4522	0	0	0	0	0	0	0	0	0	0	0
late	Embryo3_72	0	0	0	0	13.8567	0	0	0	0	0	0	0	9.10421	10.7588	0	4.89508
late	Embryo3_73	5.47541	0	0	0	12.6076	0	0	0	0	0	0	0	0	7.57837	0	0
late	Embryo3_74	3.34166	6.99374	0	0	11.4703	0	0	0	0	7.00555	0	0	0	3.49725	0	0
late	Embryo3_75	3.23721	4.50297	0	0	10.3047	-0.320582	0	0	0	4.3204	0	0.402085	3.24653	4.30859	0	0
late	Embryo3_76	0	0	0	0	8.57343	0	4.69505	0	0	2.81179	0	0	0	0	0	0
late	Embryo3_77	0	3.05046	-0.155475	0	9.18704	0	0	0	0	0	0	0	0	4.96213	0	0
late	Embryo3_78	8.28933	0	0	0	9.29331	0	0	0	0	1.51624	0	0	0	5.8549	0	0
late	Embryo3_79	2.66772	4.3204	0	0	10.838	0	0	0	0	4.52525	0	0.300503	2.13815	4.01301	0	0
late	Embryo3_80	3.8082	0.593419	0	0	11.41	0	0	0	0	0	5.52808	0	0	0	0	0
late	Embryo3_81	0	0	0	0	9.60092	0	0	0	0	0	0	0	0	5.07598	0	0
late	Embryo3_82	7.49367	0	0	0	12.5794	0	0	0	0	0	0	0	0	3.57544	0	0
late	Embryo4_1	5.48126	7.28102	0	0	7.05483	0	0	2.0038	0	0	0	0	0	0.648404	0	0
late	Embryo4_2	6.62623	0	0	0	13.5443	0	0	0	0	0	0	0	0	7.79338	0	0
late	Embryo4_3	0	0	0	0	11.6285	3.55881	0	3.5301	0	0	3.52797	0	0	4.17276	0	0
late	Embryo4_4	0	0	0	0	10.9685	0	0	0	0	0	0	0	0	6.24913	0	0
late	Embryo4_5	0	0	0	0	9.90676	0	0	0	0	0	0	0	0	3.20503	0	0
late	Embryo4_6	0	0	0	0	11.5651	0	0	0	0	0	0	0	0	0	0	0
late	Embryo4_7	4.36445	1.11658	0	0	11.9672	0	0	0	0	0	3.96496	0	0	0	0	0
late	Embryo4_8	0	0	7.51881	0	13.1495	0	0	0	0	7.74937	0	0	0	7.78566	0	0
late	Embryo4_9	0	0	0	0	9.1384	0	0	0	0	0	0	0	0	0	0	0
late	Embryo4_10	0	0	0	0	10.3062	0	0	0	0	0	0	0	0	5.43747	0	0
late	Embryo4_11	4.63547	0	0	0	8.79476	0	0	0	0	1.95297	0	0	0	3.15616	0	0
late	Embryo4_12	0	0	0	0	8.83862	0	0	0	0	0	0	0	0	0	0	0
late	Embryo4_13	0	0	0	0	9.34093	0	0	0	0	0	0	0	0	0	0	0
late	Embryo4_14	0	0	0	0	12.0629	3.37785	0	0	0	0	0	0	0	5.63361	0	0
late	Embryo4_15	0	0	0	0	10.4633	0	0	2.48581	0	0	0	0	0	4.20181	0	0
late	Embryo4_16	0	0	0	0	14.2985	0	0	0	0	0	0	0	0	9.66562	0	0
late	Embryo4_17	8.72595	0	0	0	9.75401	0	0	0	0	6.94096	0	0	0	0	0	0
late	Embryo4_18	3.30814	1.35851	0	0	11.4922	0	6.585	0	0	0	0	0	0	0	0	0
late	Embryo4_19	0	2.7447	0	0	12.9202	0	0	0	0	0	0	0	0	5.42822	0	0
late	Embryo4_20	2.67718	4.28431	0	0	9.63085	0	0	0	0	1.73629	0	0	0	0	0	0
late	Embryo4_21	0	0	0	0	9.57304	3.68299	0	0	0	0	0	0	0	4.32588	0	0
late	Embryo4_22	0	0	0	0	12.0591	0	0	0	0	0	0	9.48892	0	0	0	0
late	Embryo4_23	7.74154	0	0	0	9.26576	0	0	0	0	7.94463	0	0	0	0	0	0
late	Embryo4_24	7.13717	0	0	0	10.9294	0	3.25499	0	0	0	0	0	0	0	0	0
late	Embryo4_25	2.56095	3.72542	0	0	10.0205	0	0	0	0	1.23599	0	0	0	0	0	0
late	Embryo4_26	0	0	0	0	13.0551	0	0	0	0	0	0	0	0	0	0	0
late	Embryo4_27	2.43013	0	0	0	11.9799	0	0	0	0	0	4.3204	0	0	0	0	0
late	Embryo4_28	0	6.00122	0	0	7.79439	0	0	2.25739	0	0	1.30329	0	0	-0.869131	0	0
late	Embryo4_29	3.50374	4.22745	0	0	9.27455	0	0	0	0	2.25569	0	0	0	0	0	0
late	Embryo4_30	0	3.89056	0	0	9.993	0	0	0	0	1.44112	0	5.40352	0	2.91941	0	0
late	Embryo4_31	5.91234	0	0	0	10.7663	0	0	0	0	0	0	0	0	0	0	0
late	Embryo4_32	0	0	0	0	12.7833	0	0	0	0	0	0	10.8211	0	0.512035	0	0
late	Embryo4_33	0	0	0	0	9.35222	0	0	0	0	0	0	0	0	0	0	0
late	Embryo4_34	9.80263	6.14861	0	0	7.63572	0	0	0	0	0	0	0	0	0	0	0
late	Embryo4_35	0	2.75225	0	0	4.61512	0	0	0	0	2.39555	0	0	0	0	0	0
late	Embryo4_36	4.41619	0	0	0	11.3315	0	0	0	0	2.11866	0	0	0	0	0	0
late	Embryo4_37	0	0	0	0	12.2467	0	0	0	0	0	0	0	0	9.80317	0	0
late	Embryo4_38	0	0	0	0	8.96635	0	0	0	0	0	0	0	0	0	0	0
late	Embryo4_39	0	0	0	0	9.81848	0	0	0.725793	0	0	0	0	0	3.79698	0	0
late	Embryo4_40	0	0	0	0	11.7404	0	0	0	0	0	0	0	7.42246	6.99964	0	0
late	Embryo4_41	0	-1.16101	0	0	10.0473	0	0	0	0	7.34091	0	0	0	6.04443	0	0
late	Embryo4_42	3.86246	0	0	0	8.84857	0	0	0	0	0	0	3.96563	0	0	0	0
late	Embryo4_43	3.27694	0	0	0	10.64	0	0	0	0	0	0	0	0	8.22579	0	0
late	Embryo4_44	3.12814	0	0	0	9.22453	0	0	0	0	0	0	4.13501	0	0	0	0
late	Embryo4_45	0	5.72918	0	0	10.8237	0	0	0	0	1.0844	0	7.18849	0	7.37897	0	0
late	Embryo4_46	5.98058	0	0	0	12.2798	0	0	0	0	0	0	0	0	7.03183	0	0
late	Embryo4_47	0	0	0	0	12.0442	0	0	0	0	5.70975	0	0	0	6.99964	0	0
late	Embryo4_48	0	0	0	0	8.76578	0	0	0	0	0	0	0	0	0	0	0
late	Embryo4_49	6.935	3.64255	0	0	11.246	0	0	0	0	4.93511	0	0	0	0	0	0
late	Embryo4_50	4.97125	0	0	0	13.2978	0	0	0	0	0	0	0	0	10.4369	0	0
late	Embryo4_51	0	0	0	0	9.32539	0	0	0	0	0	0	0	0	0	0	0
late	Embryo4_52	3.37979	0	0	0	10.2082	0	0	0	0	0	0	0	0	7.71124	0	0
late	Embryo4_53	0	0	0	0	8.83938	0	0	0	0	0	0	0	0	0	0	0
late	Embryo4_54	5.67034	0	0	0	8.81882	0	0	0	0	2.95227	0	0	0	2.92966	0	0
late	Embryo4_55	0	0	0	0	13.8162	0	0	0	0	0	0	0	0	3.82396	0	0
late	Embryo4_56	0	0	0	0	11.4434	0	4.01458	0	0	0	0	8.87402	0	0	0	0
late	Embryo4_57	0	0	0	0	11.3145	0	0	0	0	0	0	0	0	0	0	0
late	Embryo4_58	12.0846	2.92561	0	0	3.65358	0	0	0	0	2.31836	0	0	0	0	0	0
late	Embryo4_59	0	0	0	0	11.5795	0	0	0	0	7.07473	0	0	0	7.44975	0	0
late	Embryo4_60	0	0	0	0	12.5465	0	0	0	0	0	0	0	0	9.26825	0	0
late	Embryo4_61	7.16017	0	0	0	13.6	0	0	0	0	0	0	0	0	7.80667	0	0
late	Embryo4_62	0	0	0	0	12.8935	0	0	0	0	0	0	0	0	9.38039	0	0
late	Embryo4_63	3.79456	0	0	0	9.43674	0	0	0	0	2.24172	0	0	0	0	0	0
late	Embryo4_64	5.61675	0	0	0	9.691	0	0	0	0	0	0	0	0	0	0	0
late	Embryo4_65	12.0374	0	0	0	10.8758	0	0	0	0	0	0	0	1.50966	3.0497	0	0
late	Embryo4_66	0	0	0	0	10.08	0	0	3.27182	0	0	0	0	0	0	0	0
late	Embryo4_67	0	0	0	0	11.178	0	0	0	0	0	0	0	0	0	0	0
late	Embryo4_68	0	0	0	0	11.4436	0	0	0	0	0	0	0	0	0	0	0
late	Embryo4_69	0	0	0	0	9.55499	0	0	0	0	0	0	0	0	0	0	0
late	Embryo4_70	5.74886	0	0	0	13.5358	0	0	0	0	0	0	0	0	10.9593	0	0
late	Embryo4_71	3.38629	3.02267	0	0	9.03849	0	0	0	0	0	0	0	0	2.58677	0	0
