# Supplementary material for: Single cell expression analysis of primate-specific retroviruses-derived HPAT lincRNAs in viable human blastocysts identifies embryonic cells co-expressing genetic markers of multiple lineages
Source: Heliyon. 2018 Jun 28;4(6):e00667. doi: 10.1016/j.heliyon.2018.e00667 (PMC6039856; doi:10.1016/j.heliyon.2018.e00667)
Supplement: Supplemental Data Set S2 [file mmc19.xlsx]

## Sheet: Sheet1
Blastocyst-stage	CELL	LIN28A	DNMT3B	SOX2	TERT	NANOG	GATA4	ZFP42	TDGF1	POU5F1	UTF1	SALL4	FN1	GRB7	DPPA3	GDF3	REST	TFCP2L1	LAMC1	CD9	CDX2	EpCAM	TROP2	EOMES	ID2	KRT7	TEAD4	GATA6	FGFR2	CXCR4	GRB2	SOX7	SOX17	PDGFRa	KLF5	BPTF	CBX7	DNMT1	EED	GLP	G9A	P300	EZH2	JARID2	KDM3B	MBD3	MCRS1	MLL2	BRG1
early	Embryo1_1	0	0	0	0	0	0	0	0	0	0	0	0	0	0	0	0	0	0	0	0	0	0	0	0	0	0	0	0	0	0	0	0	0	0	0	0	0	0	0	0	0	0	0	0	0	0	0	0
early	Embryo1_2	0	0	0	0	0	2.73912	0	0	0	0	0	0	0	0	0	0	0	0	0	0	0	0	0	0	0	0	0	0	0	0	0	0	0	0	0	0	0	0	0	0	0	0	0	0	0	0	0	0
early	Embryo1_3	0	0	0	0	0	3.7439	0	0	0	0	0	0	0	0	0	0	3.50469	0	0	0	0	0	0	0	0	0	0	0	0	0	0	0	0	0	0	0	0	0	0	0	0	0	0	0	0	0	0	1.61432
early	Embryo1_4	0	0.897809	0	0	0	3.41276	0	0	0	0	0	2.40883	0	0	0	0	4.55072	0	0	0	0	0	0	0	0	0	0	0	0	0	0	0	0	0	0	0	3.25603	0	0	0	3.75334	0.60853	2.99396	0	0	0	0.868264	0
early	Embryo1_5	0	0	0	0	0	2.71682	0	0	0	0	0	0	0	0	0	0	0	0	0	0	0	0	0	0	0	0	0	5.6505	0	1.96498	0	0	0	0	0	0	0	0	0	0	0	2.272	0	0	0	0	0	0
early	Embryo1_6	4.78247	6.68999	6.76746	0	0	0	0	0	0	0	0	4.3204	0	0	0	0	6.7308	4.23424	0	5.5742	2.11148	4.49681	0	0	0	6.55645	0	0	1.42652	0	0	0	0	3.36351	5.72098	6.76325	0.876992	0	2.50069	4.07831	2.93922	5.28635	2.12743	2.83795	1.03219	5.9351	4.27693	3.42311
early	Embryo1_7	3.54205	6.99933	6.58695	0	0	0	0	-0.206378	0	0	0	4.98843	0	0	0	0	6.98078	5.47979	0.523602	6.50467	3.03904	7.09139	0	0	0	8.58682	0	0	2.85191	0	0	0	0	3.41072	6.19619	7.20533	1.56277	0.408221	2.54734	4.34069	3.04626	6.12965	0.19728	4.73677	2.1443	7.427	5.00601	4.28362
early	Embryo1_8	0	0	0	0	5.28967	0	0	0	0	0	0	0	0	0	0	0	0	0	0	0	0	0	0	5.68863	0	0	0	3.40148	0	1.54021	0	0	0	0	0	0	0	0	0	0	0	0	0	0	0	0	0	0
early	Embryo1_9	7.59191	0	0	0	1.48995	0	0	0	0	0	0	0	0	0	0	0	0	0	0	0	0	0	0	0	0	0	0	2.8736	0	1.28026	0	0	0	0	0	0	6.40737	0	0	0	0	5.16882	0	0	0	0	0	0
early	Embryo1_10	0	0	1.52075	0	0	1.61865	0	0	0	0	0	0	0	0	0	0	0	0	0	0	0	0	0	0	0	0	0	0	0	0	0	0	0	0	0	0	0	0	0	0	0	0	0	0	0	0	0	0
early	Embryo1_11	0	0	0	0	0	0	0	0	0	0	0	0	0	3.23413	0	0	0	0	0	0	0	0	0	0	0	0	0	1.82357	0	0.670921	0	0	0	0	0	0	0	0	0	0	0	0	0	2.51171	0	0	0	0
early	Embryo1_12	0	0	0	0	0	0	0	0	0	0	0	0	0	0	0	0	0	0	0	0	0	0	0	0	0	0	4.32568	3.21559	0	2.11969	-1.80626	0	0	0	0	0	0	0	0	0	0	4.06957	0	0	0	0	0	0
early	Embryo1_13	4.29868	7.88502	7.46033	0	0	0	-1.68401	1.46182	0.830121	0	0	4.89522	0	0	0	0	7.49189	5.20344	3.23364	5.85217	3.73731	7.74371	0	0	-0.267581	8.05207	0	0	1.27435	0	0	0	0	4.29354	6.11027	0.836357	2.84312	0.672674	2.21877	4.08452	4.97878	5.43	4.03777	4.85949	4.7368	6.55696	5.4942	3.69192
early	Embryo1_14	0	2.72253	0	0	0	2.86353	0	0	0	0	0	3.50469	0	0	0	0	5.09771	0	0	0	0	0	0	0	0	0	0	0	0	0	0	0	0	0	0	0	3.9995	0	0	0	4.15694	1.19076	2.62641	0	0	0	1.35152	0
early	Embryo1_15	0	0	0	0	0	2.00428	0	0	0	0	0	0	0	0	0	0	0	0	0	0	0	0	0	0	0	0	0	4.18628	0	0.233834	0	0	0	0	0	0	0	0	0	0	0	4.24038	0	0	0	0	0	0
early	Embryo1_16	0	0	0	0	0	3.5524	0	0	0	0	0	0	0	0	0	0	0	0	0	0	0	3.95186	0	0	0	0	0	0	0	0	0	0	0	0	3.36871	0	0	0	0	0	0	0	0	0	0	0	0	0
early	Embryo1_17	0	0	0	0	0	0	0	0	0	0	0	0	0	0	0	0	0	0	0	0	0	0	0	0	0	0	0	0	0	0	0	0	0	0	0	5.87074	0	0	0	0	0	5.01229	0	0	0	0	0	0
early	Embryo1_18	5.10305	6.80508	6.77685	0	0	0	0	1.7662	0	0	0	4.37713	0	0	0	0	6.89583	5.42237	0	5.26491	3.06325	6.71432	0	0	1.54333	7.8132	0	0	1.36273	0	0	0	0	3.59734	5.74443	0	1.85167	1.00907	0.527651	4.02638	4.37616	5.31205	2.992	3.27711	2.89105	6.82497	6.03504	3.86531
early	Embryo1_19	3.66918	0	0	0	4.99879	0	0	0	0	0	0	0	0	0	0	0	0	0	0	4.38287	0	0	0	0	0	0	0	5.43553	0	0.314317	0	0	0	2.12863	0	0	0	0	0	3.28408	0	0	0	0	0	0	0	0
early	Embryo1_20	0	4.71923	5.26519	0	0	0	0	0	0	0	0	0	0	0	0	0	4.26702	0	0	3.36568	0	0	0	0	0	4.08151	0	0	0	0	0	0	0	0	3.38735	0	0	0	0	0	0	2.9356	0	0	0	3.94865	0	0
early	Embryo1_21	0	0	0	0	6.5865	0	0	0	0	0	0	0	0	0	0	0	0	0	0	0	0	0	0	0	2.76624	0	0	0	0	0	0	3.84378	0	0	0	0	0	0	0	0	0	0	0	0	0	0	0	0
early	Embryo1_22	2.57114	7.28061	6.80312	0	0	0	0	0.797521	0	0	0	5.14773	0	0	0	0	6.99665	5.69068	0.730574	6.52715	2.9971	7.05748	0	0	0	8.61181	0	0	2.83814	0	0	0	0	3.2721	6.2529	0	1.43094	0.552305	3.06976	4.06565	2.78691	6.15315	0	4.96879	2.15159	7.16838	5.13598	4.36544
early	Embryo1_23	3.55176	0	0	0	6.75696	0	0	0	0	0	0	2.78405	0	0	0	0	0	0	0	2.92681	0	0	0	0	0	3.45762	0	1.77258	0	0	0	0	0	0	0	0	0	0	0	0	0	0	0	0	0	3.87319	0	0
early	Embryo1_24	0	0	2.42138	0	3.94563	0	0	0	0	0	0	0	0	0	0	0	0	0	0	0	0	0	0	0	0	0	0	0	0	0	0	0	0	0	0	0	0	0	0	0	0	2.65131	0	0	0	0	0	0
early	Embryo1_25	0	0	0	0	2.28544	0	0	0	0	0	0	0	0	0	0	0	0	0	0	0	0	0	0	0	0	0	0	0	0	0	0	0	0	0	0	0	0	0	0	0	0	3.08885	0	0	0	0	0	0
early	Embryo1_26	0	0	0	0	2.83302	0	0	0	0	0	0	0	0	0	0	0	0	0	0	0	0	0	0	0	0	0	0	0	0	0	0	0	0	0	0	0	0	0	0	0	0	1.50503	0	0	0	0	0	0
early	Embryo1_27	0	0	0.461345	0	0	2.56648	0	0	0	0	0	0	0	0	0	0	0	0	0	0	0	0	0	0	0	0	0	4.51695	0	0.966289	0	0	0	0	0	0	0	0	0	0	0	2.73456	0	0	0	0	0	0
early	Embryo1_28	5.13937	7.19196	7.58097	0.00211323	0	0	0	-0.331329	0	0	0	5.99197	0	0	0	0	7.18537	5.03952	0.81706	5.36913	2.14939	7.00479	0	-0.89758	2.24779	8.47859	0	0	3.03106	0	0	0	0	4.05391	6.09734	0.0298661	2.09811	0.113343	2.67655	4.45125	4.71402	5.3063	1.56617	4.32593	2.15946	6.08361	5.17046	4.31486
early	Embryo1_29	0	0	0	0	0	0	0	0	0	0	0	0	0	0	0	0	2.40019	0	0	0	0	0	0	2.84352	0	0	0	0	0	0	0	0	0	0	0	0	3.699	0	0	0	2.39827	3.31037	0	0	0	0	0	0
early	Embryo1_30	0	0	0	0	0	2.21403	0	0	0	0	0	0	0	0	0	0	0	0	0	0	0	0	0	0	0	0	0	4.64409	0	0	0	0	0	0	0	0	0	0	0	0	0	1.82988	0	0	0	0	0	0
early	Embryo1_31	0	0	0	0	0	0	0	0	0	0	0	0	0	0	0	0	0	0	0	0	0	0	0	0	0	0	0	0	0	0	0	0	0	0	0	0	0	0	0	0	0	1.42909	0	0	0	0	0	0
early	Embryo1_32	0	0	0	0	0	0	0	0	0	0	0	0	0	0	0	0	0	0	0	0	0	0	0	0	0	0	2.63145	1.36262	0	0.882296	0	0	0	0	0	0	0	0	0	0	0	0	0	0	0	0	0	0
early	Embryo1_33	6.62605	0	0	0	5.13599	0	0	0	0	0	0	0	0	0	0	0	0	0	0	0	0	0	0	0	0	0	0	4.52213	0	0	0	0	0	0	0	0	0	0	0	0	0	3.50469	0	3.25886	0	0	0	0
early	Embryo1_34	2.29312	0	0	0	0	0	0	0	0	0	0	0	0	0	0	0	0	0	0	0	0	0	0	0	0	0	0	0	0	0	0	0	0	0	0	0	0	0	0	0	0	0	0	0	0	0	0	0
early	Embryo1_35	2.2816	6.99034	6.65856	0	0	0	0	-0.153095	-1.40068	0	0	4.91327	0	0	0	0	7.04738	5.45554	0.886062	6.58745	3.23431	7.34446	0	0	0	8.56907	0	0	2.75006	0	0	0	0	3.23078	6.21968	7.21476	1.88843	1.07869	3.06649	4.42672	2.97912	5.96864	1.9501	4.85905	2.49826	7.22261	5.0963	4.38012
early	Embryo1_36	0	0	0	0	0	3.14018	0	0	0	0	0	6.43033	0	0	0	0	0	0	0	0	0	0	0	0	0	0	0	4.32545	0	1.27913	0	0	0	0	0	0	0	0	0	0	0	0	1.70301	0	0	0	0	0
early	Embryo1_37	0	0	0	0	0.456249	0	0	0	0	0	0	0	0	0	0	0	0	0	0	0	0	0	0	0	0	0	0	0	0	0	0	0	0	0	0	0	0	0	0	0	0	1.76615	0	0	0	0	0	0
early	Embryo1_38	3.7502	0	0	0	0	2.53694	0	0	0	0	0	0	0	0	0	0	0	0	0	0	0	0	0	0	0	0	0	5.39029	3.93319	0.712465	0	0	0	0	0	0	0	0	0	0	0	0	0	0	0	3.13463	0	0
early	Embryo1_39	0	0	0	0	0	1.95532	0	0	0	0	0	0	0	0	0	0	0	0	0	0	0	0	0	0	0	0	0	1.23397	0	0.858005	0	0	0	0	0	0	0	0	0	0	0	2.28667	0	3.34798	0	0	0	0
early	Embryo1_40	0	0	0	0	0	0	0	0	0	0	0	0	0	0	0	0	0	0	0	0	0	0	0	0	0	0	0	0	0	0	0	0	0	0	0	0	0	0	0	0	0	2.3747	0	0	0	0	0	0
early	Embryo1_41	0	0	0	0	0	0	0	0	0	0	0	0	0	0	0	0	0	0	0	0	0	0	0	0	0	0	0	0	0	0	0	0	0	0	0	0	0	0	0	0	0	3.63499	0	0	0	0	0	0
early	Embryo1_42	4.3204	6.62901	6.75213	0	0	0	0	1.0965	0	0	0	3.8488	0	0	0	0	6.90374	4.95265	0	4.9255	2.48375	6.7218	0	0	0	7.70306	0	0	2.01475	0	0	0	0	3.27993	5.56728	6.62024	0	0	0	4.1528	4.28281	5.29609	2.79648	3.36597	2.48542	7.16952	6.33632	3.37423
early	Embryo1_43	0	0	0	0	0	0	0	0	0	0	0	0	0	0	0	0	1.4304	0	0	0	0	0	0	0	0	0	2.60853	4.02201	0	0.949824	0	0	0	0	0	4.83929	0	0	0	0	0	0	1.74381	0	0	0	0	0
early	Embryo1_44	4.46628	6.6013	6.63915	0	0	0	0	1.4829	0	0	0	4.38075	0	0	0	0	6.84529	5.31888	0	5.09337	2.92637	6.6791	0	0	1.27111	7.65495	0	0	1.41869	0	0	0	0	3.54505	5.59579	0	1.72155	0.73663	0	4.02247	4.36235	5.35031	3.34615	3.63315	2.71934	6.89293	5.59796	3.80673
early	Embryo1_45	5.04007	6.52968	6.66742	0	0	0	0	1.46182	0	0	0	4.04438	0	0	0	0	6.96538	5.29983	0	5.03573	3.04959	7.23321	0	0	1.42765	7.73372	0	0	1.98472	0	0	0	0	3.42654	5.9264	25.8721	2.04136	1.16185	0	4.63666	4.3204	5.35849	2.90412	4.09011	3.0605	7.0966	6.15599	3.76398
early	Embryo1_46	0	0	0	0	0	0	0	0	0	0	0	0	0	0	0	0	0	0	0	0	0	0	0	0	0	0	2.54743	4.27535	0	0.814617	0	0	0	0	0	0.992028	0	0	0	0	0	0	0	0	0	0	0	0
early	Embryo1_47	7.00604	0	0	0	0	0	0	0	0	0	0	0	0	0	0	0	0	0	0	0	0	0	0	0	0	0	0	0	0	0	0	0	0	0	0	0	0	0	0	0	0	4.80954	0	0	0	0	0	0
early	Embryo1_48	0	0	0	0	0	0	0	0	0	0	0	0	0	0	0	0	0	0	0	0	0	0	0	0	0	4.4997	3.22159	2.00154	0	1.48196	0	0	0	0	0	0	0	0	0	0	0	0	0	0	0	0	0	0
early	Embryo1_49	5.72784	7.51619	8.62577	-0.266871	0	0	-1.10325	1.67968	0.989555	-0.541133	0	5.41826	0	0	0	0	7.20296	4.93587	1.92917	5.75466	3.16017	6.62699	0	0	0	8.3383	0	0	1.30343	0	0	0	0	3.27875	5.63642	0	2.55862	-0.121707	2.59504	5.18931	4.2465	5.37068	3.02119	4.63816	2.20404	6.95664	4.52451	3.76368
early	Embryo1_50	6.14567	0	0	0	0	1.52722	0	0	0	0	0	0	0	0	0	0	0	0	0	0	0	0	0	0	0	0	0	0	0	0	0	0	0	0	0	4.13956	0	0	0	0	0	0.200882	0	0	0	4.30221	0	0
early	Embryo1_51	0	0	0	0	0	0	0	0	0	0	0	0	0	0	0	0	0	0	0	0	0	0	0	0	0	0	2.75748	5.08337	0	0.707017	0	0	0	0	0	0	0	0	0	0	0	0	0	0	0	0	0	0
early	Embryo1_52	0	0	0	0	0	2.62978	0	0	0	0	0	0	0	0	0	0	0	0	0	0	0	0	0	0	0	0	0	5.53151	0	1.01078	0	0	0	0	0	0	0	0	0	0	0	1.87436	0	3.09521	0	0	0	0
early	Embryo1_53	4.93727	0	0	0	1.88944	0	0	0	0	0	0	0	0	0	0	0	0	0	0	0	0	0	0	0	0	0	0	0	0	0	0	0	0	0	0	3.74447	0	0	0	0	0	0	0	0	0	5.45553	0	0
early	Embryo2_1	0	0	1.23852	0	0	0	0	0	0	0	0	0	0	0	0	0	1.99041	0	0	0	0	0	0	0	0	0	2.7461	4.21102	0	1.30532	0	0	0	0	0	0	0	0	0	0	0	0	0	0	0	0	0	0
early	Embryo2_2	0	0	0	0	1.87421	0	0	0	0	0	0	0	0	0	0	0	0	0	0	0	0	3.96276	0	0	0	0	0	0	0	0	0	0	0	0	2.22399	0	0	0	0	0	0	0	4.37064	0	0	0	0	0
early	Embryo2_3	0	0	0	0	1.79366	0	0	0	0	0	0	0	0	0	0	0	0	0	0	0	0	0	0	0	0	0	0	5.385	0	0.949247	0	0	0	0	0	0	0	0	0	0	0	2.56788	0	0	0	0	0	0
early	Embryo2_4	0	0	0	0	0	0	0	0	0	0	0	0	0	0	0	0	0	0	0	0	0	0	0	3.82087	0	0	0	0	0	0	0	0	0	0	0	2.12925	4.66228	0	0	0	3.67767	0	0	0	0	0	0	0
early	Embryo2_5	3.70419	0	0	0	5.37217	0	0	0	0	0	0	0	0	0	0	0	0	0	0	1.29666	0	3.0526	0	0	0	0	0	4.07267	0	0	0	0	0	0	0	0	0	0	0	0	0	3.50469	0	0	0	4.42886	0	0
early	Embryo2_6	0	0	0	0	0	0	0	0	0	0	0	0	0	0	0	0	0	0	0	0	5.60512	0	0	0	0	0	0	0	0	0	0	0	7.88712	0	0	0	0	0	0	0	0	0	0	0	0	0	0	0
early	Embryo2_7	0	0	0	0	0	0	0	0	0	0	0	0	0	0	0	0	0	0	0	0	0	0	0	0	0	0	0	0	0	0	0	0	0	0	0	0	0	0	0	0	0	2.80274	0	0	0	0	0	0
early	Embryo2_8	0	0	6.16953	0	0	0	0	0	3.24906	0	0	0	0	0	0	0	0	0	7.08527	0	0	0	0	0	0	0	0	0	0	0	0	0	0	0	0	0	0	0	0	0	0	6.91402	0	0	0	0	0	0
early	Embryo2_9	6.10108	7.97857	8.84889	0	0	0	-0.912586	1.61423	1.79392	-0.405132	0	5.76878	0	0	0	-1.62168	7.76052	5.17996	2.34221	5.98178	3.35215	6.76335	0	0	0	8.3059	0	0	2.11224	0	0	0	0	3.3829	5.93709	0	2.64676	0.666311	2.84478	5.12434	4.37117	5.68206	3.00952	4.26962	2.30056	6.68401	4.63593	3.87333
early	Embryo2_10	0	0	0	0	0	1.4152	0	0	0	0	0	0	0	0	0	0	0	0	0	0	0	0	0	0	0	0	0	4.43984	0	0.730736	0	0	0	0	0	0	0	0	0	0	0	-0.61053	0	0	0	0	0	0
early	Embryo2_11	4.98652	7.05543	7.2544	0	0	0	0	0	0	0	0	4.46107	0	0	0	0	6.72816	4.36845	0.227529	5.73467	2.15701	4.53695	0	0	0.550378	6.57322	0	0	1.64664	0	0	0	0	3.34693	5.83734	6.9007	0.866639	0	2.53799	4.33114	3.48472	5.9809	3.30271	3.59635	1.36141	6.22503	4.20314	4.14973
early	Embryo2_12	0	0	0	0	0	0	0	0	0	0	0	0	0	0	0	0	0	0	0	0	0	2.44043	0	0	0	7.48068	2.75624	1.54561	0	0.938845	0	0	0	0	0	0	0	0	0	0	0	2.06271	0	0	0	0	0	0
early	Embryo2_13	0	0	0	0	0	0	0	0	0	0	0	0	0	0	0	0	0	0	3.78189	0	0	0	0	0	0	0	2.72503	0.643467	0	0.96576	0.661719	0	0	0	0	0	0	0	0	0	0	0	0	0	0	1.97224	0	0
early	Embryo2_14	5.95396	7.46342	8.57037	-0.89831	0	0	0	1.81362	1.06393	-1.02911	0	5.53467	0	0	0	0	7.41488	4.96574	2.087	5.8867	3.00915	6.46104	0	0	0	8.28609	0	0	2.11615	0	0	0	0	3.25496	5.51217	0	2.52503	0.390534	2.46212	5.22913	4.19944	5.38197	2.59228	4.50054	2.09018	6.34117	4.75111	3.53881
early	Embryo2_15	5.83786	7.8643	8.24322	-0.408617	0	0	-0.872525	0.976239	-0.600016	-1.6469	0	6.83088	0	0	0	0	8.0392	5.79833	2.2127	6.03032	3.05365	7.71736	0	-0.0770419	2.58366	8.87417	0	0	3.61702	0	0	0	0	4.69134	6.89026	0.480398	3.09644	1.19392	3.3053	4.59742	5.17541	5.83683	2.92861	4.55794	2.92956	6.86476	5.45814	4.51633
early	Embryo2_16	5.52911	7.35713	7.71968	-0.332551	0	0	0	-0.0705284	0	0	0	6.0484	0	0	0	0	7.40069	5.22037	1.40001	5.47707	2.49199	7.21299	0	0	2.25638	8.65002	0	0	3.02219	0	0	0	0	4.05261	6.39732	0.730586	2.37889	0.295286	3.1987	4.29499	4.6551	5.56692	2.5054	4.46337	2.66887	6.63179	5.4235	4.3204
early	Embryo2_17	0	0	0	0	3.12662	0	0	0	0	0	0	0	0	0	0	0	0	0	0	0	0	0	0	0	0	0	0	0	0	0	0	0	0	0	0	0	0	0	0	0	0	0	0	0	0	0	0	0
early	Embryo2_18	4.72246	6.41719	6.52835	0.431121	0	0	0	1.05413	0	0	0	4.36208	0	0	0	0	6.71022	5.10358	0	5.12441	2.93236	6.72832	0	0	1.48581	8.00141	0	0	1.7059	0	0	0	0	3.49791	5.82944	6.80239	1.86338	0.931154	0.32876	4.43189	4.48342	5.46703	3.22395	3.83811	3.02346	6.88301	5.87142	3.74691
early	Embryo2_19	0	0	0	0	0	2.61395	0	0	0	0	0	0	0	0	0	0	0	0	0	0	0	3.3957	0	0	0	0	0	0	0	0	0	0	0	0	3.33287	0	0	0	0	0	0	0	5.19579	0	0	0	0	0
early	Embryo2_20	0	0	1.88299	0	0	0	0	2.86358	0	0	0	0	0	0	0	0	0	0	0	0	0	0	0	0	0	0	0	0	0	0	0	3.50469	0	0	0	0	0	0	0	0	0	0	0	0	0	0	0	0
early	Embryo2_21	5.17906	6.61852	6.94499	0	0	0	0	0	0	0	0	5.29238	0	0	0	0	6.68671	4.29067	0	4.93512	1.27791	6.37214	0	0	1.17827	7.83978	0	0	1.99394	0	0	0	0	3.23832	5.98746	0	1.60969	0	2.37225	3.70692	3.66568	4.67107	1.25997	3.80108	1.52021	6.51243	4.83217	3.75835
early	Embryo2_22	2.47786	7.21142	6.79664	0	0	0	0	0.477523	0	0	0	5.14573	0	0	0	0	7.01517	5.58389	0.687643	6.59288	3.50688	7.36396	0	0	0	8.7255	0	0	2.84394	0	0	0	0	3.39464	6.56408	0	1.7891	0.773634	2.58382	4.59637	2.98111	6.29034	0.120377	5.1527	2.54322	7.8183	5.32694	4.3998
early	Embryo2_23	2.33091	0	0	0	0	4.15971	0	0	0	0	0	0	0	0	0	0	0	0	0	0	0	0	0	0	0	0	0	0	0	0	0	0	0	0	0	0	0	0	0	0	0	0	0	0	0	0	0	0
early	Embryo2_24	5.22	7.10774	7.27477	0	0	0	0	0	0	0	0	4.22388	0	0	0	0	6.91466	4.01725	0	5.54842	1.86017	4.41913	0	0	0	6.57538	0	0	1.38685	0	0	0	0	2.96739	6.0369	0	0	0	2.22246	4.05641	2.80785	5.78808	2.675	2.83411	0	6.60525	3.91267	4.20163
early	Embryo2_25	6.23724	0	0	0	3.69224	0	0	0	0	0	0	0	0	0	0	0	0	0	0	0	0	0	0	0	0	0	0	0	0	0	0	0	0	0	0	3.50469	0	0	0	0	0	0	0	0	0	2.66434	0	0
early	Embryo2_26	0	0	0	0	0	3.20683	0	0	0	0	0	0	0	0	0	0	0	0	0	0	0	0	0	0	0	0	0	0	0	0	0	0	0	0	0	0	0	0	0	0	0	2.62449	0	2.90223	0	0	0	0
early	Embryo2_27	0	0	0	0	0	2.97639	0	0	0	0	0	0	0	0	0	0	0	0	0	0	0	4.3204	0	0	0	0	0	0	0	0	0	0	0	0	3.44623	0	0	0	0	0	0	0	4.62774	0	0	0	0	0
early	Embryo2_28	0	0	0	0	0	3.25566	0	0	0	0	0	0	0	0	0	0	0	0	0	0	0	0	0	0	0	0	0	1.99236	0	0.732799	0	0	0	0	0	0	0	0	0	0	0	0.987518	0	0	0	0	0	0
early	Embryo2_29	3.92153	0	0	0	0	0	0	0	0	0	0	0	0	0	0	0	0	0	0	0	0	3.34047	0	0	0	0	0	4.49281	0	0.883147	0	0	0	0	0	0	0	0	0	0	0	3.58366	0	0	0	7.38331	0	0
early	Embryo2_30	6.99964	0	0	0	5.48939	0	0	0	0	0	0	0	0	0	0	0	0	0	0	0	0	0	0	0	0	0	0	1.78346	0	1.22272	0	0	0	0	0	0	6.40247	0	0	0	0	0	0	0	0	0	0	0
early	Embryo2_31	0	0	0	0	0	0	0	0	0	0	0	0	0	0	0	0	0	0	0	0	0	0	0	0	0	0	2.1105	3.47748	0	0.660486	0	0	0	0	0	0	0	0	0	0	0	0	2.57981	0	0	2.46352	0	0
early	Embryo2_32	4.78361	7.05222	6.76146	0	0	0	0	0.541526	0	0	0	5.25943	0	0	0	0	6.50192	4.60202	0.981871	5.07828	2.27531	6.51635	0	0	0	7.67058	0	0	2.47201	0	0	0	0	3.15869	5.83155	7.20744	1.45458	0.367082	2.87569	4.3204	4.08703	5.49497	3.33256	4.37699	1.94396	6.55389	5.30876	2.47391
early	Embryo2_33	6.92879	0	0	0	0	0	0	0	0	0	0	0	0	0	0	0	0	0	0	0	0	0	0	0	0	0	0	0	0	0	0	0	0	0	0	0	0	0	0	0	0	5.78709	0	0	0	0	0	0
early	Embryo2_34	4.85328	0	0	0	0	0	0	1.92261	0	0	0	0	0	3.55444	0	0	0	0	0	0	0	1.79039	0	0	0	0	0	0	4.88962	0	0	0	0	0	0	0	0	0	3.07772	0	0	3.45493	0	0	0	3.08632	0	0
early	Embryo2_35	0	0	0	0	0	0	0	0	0	0	0	0	0	0	0	0	0	0	0	0	0	0	0	0	0	0	2.70419	1.4133	0	0.622649	0	0	0	0	0	0	0	0	0	0	0	0	0	0	0	0	0	0
late	Embryo3_1	0	0	0	0	2.67542	4.57176	0	0	0	0	0	0	0	0	0	0	0	0	0	0	5.82378	0	0	0	0	0	0	0	0	0	0	0	0	0	0	0	0	0	0	0	0	3.04458	0	0	1.66254	0	0	0
late	Embryo3_2	0	4.3666	3.08275	0	0	0	0	0	0	0	0	4.14153	2.38571	0	0	0	5.28357	0	0	3.95886	0	4.76809	0	0	0	0	0.809651	0	4.47379	0	0	0	0	2.99556	5.27994	6.16534	3.18014	0	0	5.5173	0	4.72027	2.74766	0	0	4.5264	0	0
late	Embryo3_3	0	0	6.99964	0	0	4.76611	0	0	0	0	0	0	0	0	0	0	0	0	6.42076	0	0	0	0	0	0	0	0	0	0	0	0	0	0	0	0	0	0	0	0	0	0	6.93345	0	0	0	0	0	0
late	Embryo3_4	0	0	0	0	0	0	0	7.03666	0	0	0	7.76626	3.1531	0	0	0	0	0	6.32671	0	5.1972	0	0	0	0	0	6.64303	0	10.5468	0	0	0	0	6.18931	10.0314	0	10.36	0	0	0	0	3.74154	7.91064	0	0	0	0	0
late	Embryo3_5	7.84483	0	0	0	0	0	0	0	0	0	0	0	0	0	0	0	0	0	0	0	0	0	0	0	0	0	0	0	5.94691	0	0	0	0	0	9.41135	4.24693	9.83021	0	0	0	0	0	6.42524	0	0	0	0	0
late	Embryo3_6	0	0	0	0	0	0	0	5.35928	0	0	0	6.11978	2.14603	0	0	0	0	0	6.40357	0	3.90736	0	0	0	0	0	0	0	0	4.39123	0	0	6.45656	0	10.365	0	10.1788	0	0	0	0	0	8.25265	0	0	0	0	0
late	Embryo3_7	0	0	0	0	0	0	0	0	0	0	0	0	0	0	0	0	0	0	0	0	4.74905	0	0	0	0	0	0	0	0	0	0	0	0	0	0	0	0	0	0	0	0	2.45949	0	0	0	0	0	0
late	Embryo3_8	4.36064	9.05987	9.42652	5.66392	0	0	3.33114	0.935038	6.41922	0.738373	2.60626	6.03308	0	3.69475	5.13206	0.0295002	7.54832	4.69446	3.70887	3.57797	3.12479	3.70218	0	0	0	8.30461	0	4.15779	4.42649	1.59609	0	0	0	4.42113	4.12625	0	2.36262	1.55665	4.55148	5.01144	5.31405	5.63982	3.78997	5.85452	3.86542	6.03783	5.14893	3.87464
late	Embryo3_9	0	0	0	0	0	0	0	0	0	0	0	0	0	0	0	0	0	0	0	0	0	0	0	0	0	0	0	0	0	0	0	0	0	0	0	0	0	0	0	0	0	1.03974	0	0	0	0	0	0
late	Embryo3_10	0	0	0	0	1.92714	3.58008	0	0	0	0	0	0	0	0	0	0	0	0	0	0	5.97797	0	0	0	0	0	0	0	0	0	0	0	0	0	0	0	0	0	0	0	0	1.79956	0	0	0.981712	0	0	0
late	Embryo3_11	7.56171	0	0	0	0	0	0	0	0	0	0	0	0	0	0	0	0	0	0	0	0	0	0	0	0	0	2.61914	0	7.21055	0	0	1.53247	3.65319	2.78242	9.29264	0	8.85669	0	0	0	0	3.80362	6.43758	0	0	0	0	0
late	Embryo3_12	6.4724	6.16043	0	0	0	0	-0.739642	0	0	0	2.22454	0	0	0	0	0	5.56875	2.93669	1.33822	3.07006	1.65047	2.39224	0	0	0	6.7794	0	0	0	0	0	0	0	0.224018	5.4038	0	-0.942121	-0.145453	0	0	4.89388	1.65376	3.10836	1.0695	2.5156	3.74833	1.69827	0
late	Embryo3_13	0	0	0.50124	0	0	0	0	0	0	0	0	0	0	0	0	0	0	0	0	0	0	0	0	0	0	0	0	0	0	0	0	0	0	0	0	0	0	0	0	0	0	0.124505	0	0	0	0	0	0
late	Embryo3_14	3.3475	0	1.68493	0	0	0	0	0	0	0	3.22551	0	0	0	0	0	0	0	0	0	0	0	0	0	0	0	0	0	0	0	0	0	0	0	0	0	2.65642	0	1.23077	0	0	1.6635	0	0	0	0	0	0
late	Embryo3_15	3.14257	0	2.13982	0	0	0	0	0	0	0	2.55107	0	0	0	0	0	0	0	0	0	0	0	0	0	0	0	0	0	0	0	0	0	0	0	0	0	1.5065	0	1.25411	0	0	2.6508	0	0	0	0	0	0
late	Embryo3_16	6.99964	0	6.93574	0	4.56943	0	0	4.86417	0	0	7.1545	0	0	9.89691	0	0	8.21308	5.29078	0	0	0	9.04355	0	4.84755	0	0	0	0	0	0	0	0	0	0	0	0	0	0	0	0	8.97626	5.15224	0	0	0	0	8.11864	0
late	Embryo3_17	7.90158	0	6.86994	0	5.72374	0	0	3.96802	4.25128	0	7.12935	0	0	8.50265	0	0	8.17926	6.71268	0	0	0	9.59481	0	3.44762	0	0	6.60981	0	0	4.8851	0	0	0	0	0	0	0	0	0	0	8.31228	5.46919	0	0	0	0	8.31953	3.82422
late	Embryo3_18	12.0718	10.1011	4.2626	0	2.58145	10.408	3.34612	6.94832	2.32228	0	6.30886	10.2612	0	0	0	0	6.77702	8.14473	4.36809	0	6.11404	6.10493	0	3.74526	0	12.2294	8.20448	10.374	7.03238	4.60038	0	3.71714	8.59589	8.55357	11.0712	0	3.51219	4.23772	5.38607	9.21145	8.47671	5.88765	8.40158	6.30463	7.2342	7.59018	6.74599	3.72454
late	Embryo3_19	0	0	0	0	0	4.15215	0	0	0	0	0	0	0	0	0	0	0	0	0	0	0	0	0	0	0	0	0	0	0	0	0	5.69753	0	0	0	0	0	0	0	0	0	6.66551	0	0	5.44822	0	0	0
late	Embryo3_20	0	0	0	0	0	5.57355	0	0	0	0	0	0	0	0	0	0	0	0	0	0	0	0	0	0	0	0	0	0	0	0	0	0	0	0	0	0	0	0	0	0	0	5.273	0	0	0	0	0	0
late	Embryo3_21	5.90683	4.18805	2.14795	0	1.22235	0	0	3.39108	0	0	0.786531	0	0	0.634801	0	0	4.36542	1.96544	-0.287697	3.06833	0	5.96164	0	1.90465	0	3.59263	-0.485792	2.64529	5.34081	0	0	0	-0.0975816	1.06728	5.73978	0	0	1.73283	0.864055	2.94096	3.77022	2.08014	1.90807	0	4.09105	1.32566	3.28547	0
late	Embryo3_22	0	0	0	2.77408	0	0	0	0	0	0	0	0	0	0	0	0	0	0	0	0	0	0	0	0	0	0	0	0	0	0	0	0	0	3.14176	0	0	0	0	0	0	0	0	0	0	0	0	3.84767	0
late	Embryo3_23	8.21454	7.82808	0.909714	0	-1.16142	0	1.27238	-1.52009	-0.100487	0	4.26187	0	-1.33621	0	0	-1.50163	7.26132	5.04796	3.50979	4.69774	3.51208	3.79785	0.236512	-0.338813	0	8.23279	2.22443	5.09551	1.25892	1.95346	0	0	0	6.16003	6.30886	0.836072	-0.143018	1.06437	0	1.99885	6.24721	2.55702	4.32544	1.79308	4.38703	4.63631	2.01343	0.247995
late	Embryo3_24	4.86069	7.2533	7.17389	0	0	0	0	2.29793	-0.685341	0	0	4.88684	0	0	0	0	7.25234	5.48113	-0.175523	5.34202	3.18384	6.93647	0	0	1.62305	8.22937	0	0	0.994198	0	0	0	0	4.05028	5.7388	0	2.11518	1.2471	0.551879	4.4382	4.92294	5.51505	3.40017	3.92521	3.3102	7.04841	5.80752	4.09079
late	Embryo3_25	0	0	0	0	0	0	0	0	0	0	0	0	0	0	0	0	0	0	0	0	0	0	0	0	0	0	0	0	0	0	0	0	0	0	0	0	0	0	0	0	0	0.58841	0	0	0	0	0	0
late	Embryo3_26	4.25812	4.21582	3.34431	0	0	0	0	0	0	0	1.94312	3.45092	0	0	0	0	0	0.504	-1.68097	3.68053	0	0	0	-1.1448	0	5.82308	0	0	0	0	0	0	0	0	5.1706	0	0	0	0	4.69613	3.71303	3.66659	0	0	0	4.61444	0	0
late	Embryo3_27	0	0	0	0	0	7.62157	0	0	0	0	0	0	0	0	0	0	0	0	0	0	0	0	0	0	0	0	0	0	0	0	0	0	0	0	0	6.99964	0	0	0	0	0	2.15552	0	0	0	0	0	0
late	Embryo3_28	3.72095	3.86051	2.97202	0	0	0	0	0	0	0	0.936278	3.02255	0	0	0	0	0	0	0	3.58238	0	0	0	0	0	5.53063	4.91166	0	0	0	0	0	0	7.25309	4.51188	0	0	0	0	3.90101	3.33605	3.34702	0	0	0	3.63949	0	0
late	Embryo3_29	5.41565	7.71606	7.18138	0.388494	0	0	0	0.803048	-0.93289	0	0	5.59905	0	0	0	0	7.10243	5.15414	1.71038	5.51365	3.32873	7.01918	0	0	0	7.87744	0	0	3.09948	0	0	0	0	3.55929	5.97	7.92004	2.0515	0.736685	2.97492	4.25156	4.40024	5.63559	3.99114	4.56838	2.56357	7.12705	5.35159	3.06151
late	Embryo3_30	4.96261	7.76115	7.15142	1.18088	-0.436332	0	0	0.520676	-0.373285	0	0	5.65719	0	0	0	0	7.10824	5.07604	1.81114	5.39707	3.11677	7.02289	0	0	0	7.90166	0	0	3.29617	0	0	0	0	3.63049	6.18066	7.83986	2.17987	1.207	3.11699	4.64341	4.41929	5.81213	3.81944	4.67924	2.82552	7.27296	5.83562	3.29759
late	Embryo3_31	0.45598	0	0	0	0	0	0	0	0	0	0	0	0	0	0	0	0	0	0	0	0	0	0	0	0	0	0	0	0	0	0	0	0	1.40777	0	0	0	0	0	4.54387	0	0	0	0	0	0	0	0
late	Embryo3_32	5.70984	0	0	0	0	0	0	3.51191	0	0	0	0	0	0	0	0	2.43594	1.58251	0	0	0	3.43354	0	0	0	0	0	0	0	0	0	0	0	0	0	0	0	2.81357	2.11935	0	0	0	0	0	2.72764	2.65678	0	0
late	Embryo3_33	1.40023	6.90944	7.6993	0	0	0	0	2.00683	0	0	0	5.11975	0	0	0	0	6.92413	3.75093	0	6.55399	2.26546	4.26851	0	0	2.99068	6.41546	2.13645	0	0	0	0	0	0	3.24018	5.97151	0	0	1.38039	0	4.37364	1.1428	0	3.75303	4.78383	1.04038	5.04933	2.58162	2.90289
late	Embryo3_34	7.56023	8.30824	0	0	0	0	0	0	0	0	0	0	0	0	0	0	0	2.99224	0	0	5.246	0	0	0	0	0	0	0	2.46169	0	0	0	2.87497	2.03511	0	0	0	0	0	0	0	5.70841	0	0	0	0	0	0
late	Embryo3_35	0	0	0	0	0	4.57433	0	0	0	0	0	0	0	0	0	0	0	0	0	0	0	0	0	0	0	0	0	0	0	0	0	0	0	0	0	2.94096	0	0	0	0	0.539575	0.863501	0	0	0.883038	0	0	0
late	Embryo3_36	0	9.15681	6.2992	0	0	0	0	0	0	0	2.90243	8.12947	3.80656	0	0	0	0	0.633877	0	0	0	0	0	0	0	8.53271	0.76923	0	-1.31316	0	0	-1.18147	1.44702	1.20423	9.68812	0	10.9291	0	0	0	9.37005	0	9.48181	0	0	0	4.53629	3.3161
late	Embryo3_37	0	0	0	0	0	0	0	0	0	0	0	0	0	0	0	0	0	0	0	0	0	0	0	0	0	0	0	0	0	0	0	0	0	0	0	0	0	0	0	0	0	0.0652635	0	0	0	0	0	0
late	Embryo3_38	5.89808	3.20446	2.6531	0	0	0	0	0	0	0	3.18993	4.85104	0	0	0	0	0	3.21502	0	4.86438	0	3.71312	0	0	1.05484	6.21198	0	0	0	0	0	0	0	0	0	0	0	0	0	0	2.57742	2.69263	0	0	2.86981	5.67783	0	0
late	Embryo3_39	5.59424	5.38735	0	0	0	0	0	0	0	0	1.01105	0	0	0	0	0	4.63678	1.97167	0.385678	1.8161	0.473222	2.0549	0	0	0	5.52114	0	2.89519	0	0	0	0	0	3.67662	4.65145	0	0	0	0	0	3.97751	0.868726	2.3638	-0.323198	0.948742	3.17915	0	0
late	Embryo3_40	0	0	0.0990641	0	0	0	0	0	0	0	0	0	0	0	0	0	0	0	0	0	0	0	0	0	0	0	0	0	0	0	0	0	0	0	0	2.94096	0	0	0	0	0	0	0	0	0	0	0	0
late	Embryo3_41	2.73111	2.0335	0	0	0	0	0	0	0	0	0	1.73097	0	0	0	0	0	0	0	0	0	0	0	0	0	2.37706	3.52623	4.29171	0	-0.319839	0	0	0	5.02132	0	0	4.10535	0	2.03611	1.42792	3.29454	0	3.10225	0	0	0	0	0
late	Embryo3_42	2.98471	2.09923	0	0	0	0	0	0	0	0	0	2.22499	0	0	0	0	0	0	0	0	0	0	0	0	0	4.90973	3.32664	4.14105	0	0	0	0	0	4.79546	0	0	4.80344	0	1.57955	2.89722	3.19114	0.736573	3.93043	0	0	0	0	0
late	Embryo3_43	6.86839	4.54015	0	0	0.872414	0	0	0	0	1.48946	3.09023	5.59302	0	0	1.46845	0	0	3.62389	0	5.75415	0	2.94477	0	0	0	5.92242	0	0	0	0	0	0	0	0	0	0	1.14347	0	0	0	3.46781	3.14865	0	0	3.43998	4.57328	0	0
late	Embryo3_44	3.20473	2.94096	0	0	0	5.06527	0	0	0	0	1.52683	0	0	0	0	0	0	0	0	0	0	0	0	0	0	0	0	0	0	0	0	0	0	0	0	0	0	0	0	0	0	0	0	0	0	0	0	0
late	Embryo3_45	4.3204	8.10011	8.96557	3.07883	0.997568	0	-0.074286	1.90209	2.16916	-0.943249	-0.952626	6.08005	0	0	0	0	8.37116	5.48154	1.78189	7.12668	3.86904	6.51266	0.370733	0.499317	4.1825	9.12808	0	0	3.50164	0	0	0	0	4.94628	6.52505	0	1.50668	2.07566	3.8888	5.39131	6.3647	6.13204	3.76673	5.51655	3.19631	6.89296	5.70078	4.60398
late	Embryo3_46	0	0	0	0	0	0	0	0	0	0	0	0	0	0	0	0	0	0	0	0	0	1.27086	0	0	0	0	0	0	0	0	0	0	0	0	0	0	0	0	0	0	2.74827	1.34782	0	0	0	0	0	0
late	Embryo3_47	0	0	0	0	0	0	0	0	0	0	0	0	0	0	0	0	0	0	0	0	0	0	0	0	0	0	0	0	0	0	0	0	0	0	0	0	0	0	0	0	0	2.44222	0	0	0	0	0	0
late	Embryo3_48	7.30758	0	0	0	3.33586	0	0	4.82829	0	1.52758	0	0	0	6.27573	0	0	6.36421	2.59726	0	0	0	3.03784	0	0	0	0	0	0	0	0	0	0	0	0	0	0	0	3.03587	3.97782	0	0	0	0	0	3.14161	5.32138	0	0
late	Embryo3_49	0	4.69656	0	0	0	4.2362	0	0	0	0	3.3336	0	0	0	0	0	0	0	1.48921	0	0	0	0	0	0	0	0	0	0	0	0	0	0	0	0	0	0	1.01287	0	0	0	2.94096	0	0	0	2.29467	0	0
late	Embryo3_50	2.86533	3.01659	0	0	0	0	0	0	0	0	0	2.16304	0	0	0	0	0	0	0	0	0	0	0	0	0	4.12999	3.48526	4.4491	0	-0.529256	0	0	0	5.27312	0	0	4.70232	0	3.78291	2.67977	3.97577	1.50589	3.78232	0	0	0	0	0
late	Embryo3_51	4.47073	3.33836	0	0	0	0	0	0	0	0	1.87685	0	0	0	0	0	0	0	0	0	0	1.56428	0	0	0	0	0	0	0	0	0	0	0	0	0	0	0	0	0	0	0	0	0	0	0	0	0	0
late	Embryo3_52	5.85372	2.13569	-0.531043	0	0	0	-0.877989	0	-2.24652	0	3.75529	0	0	0	0	0	4.74181	0.730722	3.14628	-0.451099	-1.23759	0	0	0	0	6.94217	0	0	0	0	0	0	0	0	5.1674	0	-0.488416	-0.448308	-0.00229999	3.29525	4.17622	1.35046	1.70316	-0.464832	2.97358	4.04962	1.13944	0
late	Embryo3_53	7.0726	0	0	0	3.58037	0	0	4.48464	0	0	0	0	0	0	0	0	0	2.50559	0	0	0	1.69705	0	0	0	0	0	0	0	0	0	0	0	0	0	0	0	2.15192	2.29906	0	0	3.53938	0	0	1.1241	4.20169	0	0
late	Embryo3_54	5.90735	1.77366	-0.345441	0	0	0	0	0	0	0	3.66839	0	0	0	0	0	4.72615	0.047108	2.86432	-0.212448	0	0	0	0	0	7.16927	0	0	0	0	0	0	0	1.49686	5.36519	0	0	-0.027905	-0.361641	3.01623	3.99471	1.83286	2.17509	-0.6331	2.59115	3.87723	1.85442	0
late	Embryo3_55	0	0	0	0	0	0.98189	0	0	0	0	0	0	0	0	0	0	0	0	0	0	0	0	0	0	0	0	0	0	0	0	0	0	0	0	0	0	0	0	0	0	0	1.36057	0	0	0	0	0	0
late	Embryo3_56	0	4.06792	0	0	0	0	0	0.527898	0	0	0	0.567736	0	0	0	0	3.1162	0	1.48669	0	0	0	0	0	0	2.94096	2.01825	0	2.42636	0	0	0	3.25419	2.37487	0	2.93339	4.09775	0	0	0	0	1.75498	5.10674	0	0	0	2.20923	0
late	Embryo3_57	1.53054	0	0	0	0	0	0	0	0	0	0	0	0	0	0	0	0	0	-0.493126	0	0	0	0	0	0	0	0	0	0	0	0	0	0	2.0435	0	0	0	0	0	4.50876	0	1.42979	0	0	0	0	0	0
late	Embryo3_58	0	0	6.79694	0	0	0	0	0	0	0	0	0	0	0	0	0	0	0	0	0	0	0	0	3.27649	0	0	0	0	0	0	0	0	0	0	0	0	0	0	0	0	0	0	0	0	0	0	0	0
late	Embryo3_59	2.83952	1.69587	0	0	0	0	0	1.03758	0	0	0	0	0	0	0	0	0	0	0	0	0	4.43647	0	0	0	0	0	0	3.3222	0	0	0	0	0	0	0	0	0	0	2.89328	0	0	0	0	3.35512	0	0	0
late	Embryo3_60	6.24222	2.17084	0.830482	0	0	0	-1.10261	0	-1.92404	0	4.05686	0	0	0	0	0	4.94286	0.787861	3.29822	0.347774	-1.14936	0	0	0	0	7.07752	3.74647	4.28341	0	-0.278236	0	0	0	5.17857	5.08438	0	-0.654285	0.0615444	-0.657019	3.29341	4.01684	1.37155	2.03956	-0.698076	3.00935	3.73189	1.27226	-2.52226
late	Embryo3_61	0	3.72071	0	0	0	0	0	1.32029	0	0	0	2.77624	0	0	0	0	2.85908	0	1.84411	0	0.395019	0	0	0	0	4.0198	1.46632	0	3.50469	0	0	0	3.20562	2.67164	0	2.93506	4.49463	0	0	0	0.418681	2.52695	5.59402	0	0	0	3.12607	0
late	Embryo3_62	7.94842	8.74551	0	0	0	0	0	6.54324	0	0	0	9.1815	3.6694	0	0	0	0	0	2.90728	0	4.42372	0	0	0	0	0	2.21571	0	7.05468	0	0	0.291782	3.61009	1.63999	0	0	9.21993	0	0	0	6.99964	2.79537	0	0	0	0	0	-0.219255
late	Embryo3_63	5.25747	2.57493	0	0	0	0	0	0	0	0	2.56018	4.11192	0	0	0	0	0	2.18006	0	4.25001	0	3.31665	0	0	0	4.86893	0	0	0	0	0	0	0	0	0	0	0	0	0	0	2.63096	3.56234	0	0	1.77092	5.40376	0	0
late	Embryo3_64	5.6323	3.91365	1.39094	0	0	0	0	2.17158	0	0	0	0	0	0	0	0	4.08918	0.985883	0	2.61296	0	5.6869	0	0	0	2.85526	0	2.87196	5.24859	0	0	0	0	0	5.80593	0	0	1.88298	0	2.45523	3.61376	1.07713	1.82916	0	2.94096	2.29991	2.86731	0
late	Embryo3_65	4.90059	7.12445	7.02861	3.55151	0	0	0	2.06438	-1.22927	0	0	4.91888	0	0	0	0	7.05597	5.58312	-0.455754	5.2926	3.48027	7.14335	0	0	1.702	8.10223	0	0	2.01376	0	0	0	0	4.05635	5.97118	0	2.48251	1.55042	0.892333	4.4815	4.86215	5.50202	3.36789	3.81784	3.26781	7.2734	6.01191	4.00242
late	Embryo3_66	4.47107	8.84774	9.34453	5.62182	0	0	2.74607	1.40543	6.19918	0.69226	2.30756	5.85023	0	0	5.02282	-0.0361562	7.44879	4.49119	3.58319	3.29692	2.82399	3.70341	0	0	0	8.02473	0	4.08729	4.06123	1.29351	0	0	0	4.50155	4.05942	0	2.00622	0.974405	4.52269	4.57637	5.14668	5.2587	3.06785	5.64895	3.51665	5.84804	4.47958	4.01338
late	Embryo3_67	0	0	0	3.61516	0	0	0	0	0	0	0	0	0	0	0	0	0	0	0	0	0	0	0	0	0	0	0	0	0	0	0	0	0	2.90557	0	0	0	0	0	0	0	0	0	0	2.65058	0	4.3204	0
late	Embryo3_68	1.98737	0	0	0	0	4.41141	0	0	0	0	0	0	0	0	0	0	0	0	0	0	0	0	0	0	0	0	0	0	0	0	0	0	0	0	0	0	0	0	0	0	0	1.76166	0	0	0	0	0	0
late	Embryo3_69	0	0	2.12315	0	0	0	0	0	0	0	0	0	0	0	0	0	0	0	0	0	0	0	0	0	0	0	0	0	0	0	0	0	0	0	3.75878	0	0	0	0	0	0	0	0	0	0.378741	0	0	0
late	Embryo3_70	8.10198	4.82403	0.445203	0	0.58165	0	0	0	-0.983392	1.61412	3.50469	2.72542	0	9.84911	0.42675	0	2.37509	1.61399	0	0	0.620585	3.51911	0	1.38811	0	7.21829	0	0	0	0	0	0	0	0	0	0	1.61488	1.69447	0	5.11917	3.51604	1.87916	2.18865	0	2.34569	4.87808	0	0
late	Embryo3_71	0	0	6.99964	0	0	0	0	0	0	0	0	0	0	0	0	0	0	0	0	0	0	0	0	3.25267	0	0	0	0	0	0	0	0	0	0	0	0	0	0	0	0	0	0	0	0	0	0	0	0
late	Embryo3_72	0	0	0	0	0	6.75086	0	0	0	0	0	0	0	0	0	0	0	0	0	0	0	0	0	0	0	0	0	0	0	0	0	0	0	0	0	0	0	0	0	0	0	4.80025	0	0	0	0	0	0
late	Embryo3_73	0	0	0	0	0	0	0	0	0	0	0	0	0	0	0	0	0	0	0	0	0	0	0	0	0	0	0	0	0	0	0	0	0	3.13121	0	0	0	0	0	0	0	0	2.85118	0	2.09681	0	4.7104	0
late	Embryo3_74	10.4873	0	8.98318	0	6.64556	0	0	9.86666	6.00268	7.12952	0	7.45043	0.923331	9.08166	0	0	5.63879	5.56095	0	0	5.07671	10.9476	0	7.25045	0	0	0	0	0	0	0	0	0	0	8.2099	7.2532	7.11474	7.62707	0	0	0	6.08229	6.24667	0	5.69777	0	0	0
late	Embryo3_75	4.62804	9.24337	9.39674	5.81648	-0.384	0	3.35074	1.10618	6.5576	0.943669	2.87129	6.30173	0	3.82682	4.9867	-0.215872	7.74801	4.55583	3.94205	3.11035	3.0999	3.45671	0	0	0	8.42525	0	3.9485	4.34614	1.64218	0	0	0	4.50684	4.02946	0	2.40988	1.33403	4.76734	4.99401	5.45808	5.47644	3.77233	5.73521	3.52174	5.80785	4.86591	3.78595
late	Embryo3_76	0	0	1.15359	0	0	0	0	0	0	0	0	0	0	0	0	0	0	0	0	0	0	0	0	0	0	0	0	0	0	0	0	0	0	0	0	0	0	0	0	0	0	1.94957	0	0	0	0	0	0
late	Embryo3_77	5.28778	7.56805	7.01728	1.09406	0	0	0	0.696374	-0.352578	0	0	5.56715	0	0	0	0	6.84022	4.98701	1.77323	5.16437	2.83264	6.80842	0	0	0	7.97089	0	0	3.43637	0	0	0	0	3.58158	6.00446	7.57422	2.34097	0.442135	2.81167	4.35547	4.28532	5.69781	3.63956	4.70899	2.82095	6.88282	5.63092	3.3005
late	Embryo3_78	7.68478	3.95571	0.442917	0	-0.199853	0	0	0	0	0.569611	1.94307	3.14967	0	3.98248	0	0	4.1003	0.918309	0	0	-1.09679	3.50469	0	0.441517	0	7.31532	0	0	0	0	0	0	0	0	0	0	0	0.806473	0	4.96633	2.49814	3.37685	2.17432	0	2.53819	3.77421	0	0
late	Embryo3_79	4.3031	8.69918	9.15013	5.52214	0	0	1.72425	0	6.02954	-0.0467361	2.50375	5.65995	0	4.56065	4.97895	0	7.29655	4.09516	3.45576	2.95522	1.78243	2.95769	0	0	0	8.01285	0	3.79843	3.71648	0.375663	0	0	0	4.11033	3.5436	0	1.79604	0.865422	4.37848	4.65827	5.01987	5.41447	2.94393	5.70796	3.41393	5.96445	4.8596	3.70158
late	Embryo3_80	1.95553	7.22993	8.06823	0	0	0	0	1.95075	0	0	0	5.7127	0	0	0	0	7.18043	4.44397	0	6.88837	2.78113	4.49495	0	0	3.67031	6.98192	2.74141	0	0	0.727593	0	0	0	3.94844	6.32135	0	0.249863	1.75381	0	3.97417	0.723672	0	4.19682	5.07228	0.241651	4.85604	2.34112	3.02361
late	Embryo3_81	0	0	0	0	2.94096	0	0	0	0	0	0	0	0	0	0	0	0	0	0	0	6.70304	0	0	0	0	0	0	0	0	0	0	0	0	0	0	0	0	0	0	0	0	2.88807	0	0	0.953007	0	0	0
late	Embryo3_82	0	0	0	0	0	0	0	0	0	0	0	0	0	0	0	0	0	0	0	0	0	0	0	0	0	0	0	0	0	0	0	0	0	0	0	0	0	0	0	0	0	4.24817	0	0	0	0	0	0
late	Embryo4_1	7.21952	6.82183	0.107763	0	0	0	0.0510505	0	-1.49383	0	3.00065	0	0	0	0	0	6.08094	3.71483	2.41909	3.7801	2.49146	2.88127	-0.920545	0	0	7.18707	0.773351	4.07582	0.459478	0.452318	0	0	0	4.96591	5.07597	0.0572663	0	-0.422823	-1.12497	0.372886	5.02457	1.90461	3.13827	1.38626	3.34917	3.77918	1.85847	0
late	Embryo4_2	0	0	1.27181	0	0	1.30876	0	0	0	0	0	0	0	0	0	0	0	0	0	0	0	0	0	0	0	0	0	0	0	0	0	0	0	0	0	0	0	0	0	0	0	0	0	0	0	0	0	0
late	Embryo4_3	0	4.72018	3.97466	0	0	0	0	0	0	0	0	4.16001	1.36793	0	0	0	5.2565	0	0	4.3204	0	4.68791	0	0	0	0	2.08706	0	4.59315	0	0	0	0	2.52606	5.76954	6.30914	2.52294	0	0	6.05071	0	4.86359	3.07888	0	0	6.04918	0	0
late	Embryo4_4	0	0	0	0	0	4.83502	0	0	0	0	0	0	0	0	0	0	0	0	0	0	0	0	0	0	0	0	0	0	0	0	0	0	0	1.23816	0	0	0	0	0	0	2.94096	2.64639	0	0	2.11932	0	0	0
late	Embryo4_5	4.13075	2.31355	2.94096	0	0	0	0	0	0	0	1.38785	0	0	0	0	0	0	0	0	0	0	0	0	0	0	0	0	0	0	0	0	0	0	0	0	0	0	0	0	0	0	1.62814	0	0	0	0	0	0
late	Embryo4_6	6.63364	0	3.43879	0	2.14145	0	0	0	0	0	3.43014	0	0	0	0	0	0	2.77153	0	0	0	3.99807	0	0	0	0	0	0	0	0	0	0	0	0	0	0	0	0	4.12771	0	0	3.47511	0	0	3.36083	0	0	0
late	Embryo4_7	3.7352	7.41377	8.08947	0	0	0	0	1.94296	0	0	0	5.67439	0	0	0	0	7.44584	4.44603	0.751604	6.7955	2.77502	4.84296	0	0	3.50071	6.9864	2.80838	0	0	0.831011	0	0	0	3.83363	6.47701	0	0	1.55638	0	3.89872	0.909676	0	3.313	5.09403	1.70063	5.30994	4.27634	2.35279
late	Embryo4_8	0	0	0	0	0	6.62779	1.66334	0	0	0	0	0	0	0	0	0	0	0	0	0	3.48144	0	0	0	0	0	0	0	0	0	0	0	0	0	0	0	0	0	0	0	0	4.54813	0	0	0	0	0	0
late	Embryo4_9	3.15354	2.82303	0	0	0	5.02705	0	0	0	0	0.888356	0	0	0	0	0	0	0	0	0	0	1.20502	0	0	0	0	0	0	0	0	0	0	0	0	0	0	0	0	0	0	0	1.2018	0	0	0	0	0	0
late	Embryo4_10	0	0	0	0	0	4.55746	0	0	0	0	0	0	0	0	0	0	0	0	0	0	0	0	0	0	0	0	0	0	0	0	0	0	0	0	0	0	0	0	0	0	1.89344	0	0	0	-0.00111626	0	0	0
late	Embryo4_11	2.72576	0	0	0	0	0	0	0	0	0	1.44939	0	0	0	0	0	0	0	0	0	0	0	0	0	0	0	0	0	0	0	0	0	0	0	0	0	0	0	0	0	0	3.4575	0	0	0	0	0	0
late	Embryo4_12	0	3.59136	0	0	0	0	0	0.98378	0	0	0	1.20032	0	0	0	0	3.23055	0	1.58943	0	0.0954744	0	0	0	0	2.78921	1.64177	0	5.4083	0	0	0	0	0	0	3.09272	4.15444	0	0	0	0	1.57902	4.84539	0	0	0	2.63823	0
late	Embryo4_13	0	0	0	0	0	0	0	0	0	0	0	0	0	0	0	0	0	0	0	0	0	0	0	0	0	0	0	0	0	0	0	0	0	0	0	1.8869	0	0	0	0	0	2.94096	0	0	0	0	0	0
late	Embryo4_14	0	3.51163	3.50443	0	0	0	0	0	0	0	0	3.70671	0	0	0	0	5.54197	0	0	2.88245	0	4.3204	0	0	0	0	0	0	3.24629	0	0	0	0	1.83433	5.03926	6.99838	2.81244	0	0	5.74757	0	5.40333	0	0	0	5.7032	0	0
late	Embryo4_15	5.03008	2.22882	0	0	0	0	0	0	0	0	2.50801	0	0	0	0	0	0	0	0	0	0	1.72042	0	0	0	0	0	0	0	0	0	0	0	0	0	0	0	0	0	0	0	2.90922	0	0	0	0	0	0
late	Embryo4_16	9.10177	7.19487	0	0	0	0	0	0	3.38077	0	5.14748	0	0	0	0	0	7.43259	0	0	6.99964	3.44593	0	0	0	0	0	0.0739949	0	0.0413211	0	0	0	1.89866	1.2358	0	0	0	5.65536	7.08778	0	0	0	0	0	0	7.6573	0	0
late	Embryo4_17	6.57948	4.1526	0	0	1.02867	0	0	0	0.269612	0.0829833	2.87157	4.93269	0	1.52609	0	0	5.67502	3.50469	0	3.88774	0	1.89771	0	0	0	4.1309	0	0	0	0	0	0	0	0	0	1.42685	0	0	0	0	2.02978	0	0	0	1.97176	4.12716	0	0
late	Embryo4_18	0	6.09856	5.53814	3.71444	0	0	2.31222	0	4.03171	0	0	0	0	2.48732	0	0	4.86889	1.24414	0.819636	0	0	6.03928	0	0.236696	0	0	0	0	6.2339	0	0	0	0	1.81858	0	0	0	2.73162	2.41242	4.48236	0	0	3.31287	0	0	0	0	1.48842
late	Embryo4_19	0	2.14	3.65911	0	0	0	0	0	0	0	0	0	0	0	0	0	4.80388	0	0	4.3204	0	0	0	0	0	0	0	0	0	0	0	0	0	0	0	6.95232	0	0	0	0	0	0	0	0	0	0	0	0
late	Embryo4_20	4.39922	8.09238	8.92281	3.16173	0.530341	0	-0.365818	1.9605	1.6585	0	-1.00655	5.89528	0	0	0	0	8.3676	5.29558	1.97864	7.00333	4.01087	6.23908	0.411054	0.0301831	4.12406	9.09374	0	0	3.64684	0	0	0	0	4.31455	6.52663	0	1.27281	2.06795	2.97017	5.30171	6.3834	6.08656	3.83491	5.48042	3.35832	7.03687	5.51468	4.46891
late	Embryo4_21	2.19893	0	0	0	0	5.23829	0	0	0	0	0	0	0	0	0	0	0	0	0	0	0	0	0	0	0	0	0	0	0	0	0	0	0	0	0	0	0	0	0	0	0	1.17755	0	0	0	0	0	0
late	Embryo4_22	0	8.03193	0	0	0	0	0	0	0	0	6.21469	8.81833	3.74826	0	0	0	0	5.82291	5.49297	0	3.19484	0	0	0	0	8.03843	0	0	8.59322	0	0	0	0	0	0	0	10.9431	0	8.27997	0	8.7197	4.00876	6.36387	0	0	0	4.20691	0
late	Embryo4_23	4.28076	2.9266	0	0	0	0	0	1.87509	0	0	0	0	0	0.961624	0	0	0	0	0	0	0	4.50097	0	0	0	0	0	0	0	0	0	0	0	0	0	5.61327	2.17822	0.33528	0	0	0	0.564403	0	0	0	0	0	0
late	Embryo4_24	6.50784	0	1.68379	0	1.44939	0	0	2.33607	0	1.34684	3.50469	0	0	5.29906	0	0	2.63482	3.20023	0	0	0	4.42778	0	0	0	0	0	0	0	0	0	0	0	0	0	0	0	2.14181	4.55444	0	0	4.70939	0	0	3.32477	0	0	0
late	Embryo4_25	4.40875	7.76633	8.44617	4.69431	-0.900008	0	-0.699882	1.75283	0.550566	0	0	5.95328	0	0	0	0	8.27249	5.01435	1.54993	6.15196	3.5182	6.03338	-0.762203	0	3.31631	8.25246	1.30532	0.372159	3.04546	0.292545	0	0	0	24.1944	24.8473	0	0.282167	1.6473	2.72108	5.07059	5.61357	5.67596	3.01216	5.10773	24.4683	6.68726	5.59934	4.14153
late	Embryo4_26	0	8.18128	5.83703	0	0	0	0	0	0	0	0	6.69728	0	0	0	0	0	0	0	0	0	0	0	0	0	8.31806	0	0	0	0	0	0	0	3.43965	9.4113	0	10.1218	0	0	0	8.65054	5.02832	8.68478	0	0	0	2.99924	0
late	Embryo4_27	2.36298	7.02088	7.58531	0	0	0	0	0	0	0	0	5.20268	0	0	0	0	7.03482	3.56451	0	6.4785	2.10581	3.46684	0	0	2.84158	6.80345	1.25712	0	0	0	0	0	0	2.88626	5.84174	0	0	1.18154	0	3.71472	0	0	4.46325	4.49166	0	4.88476	3.05403	1.79056
late	Embryo4_28	7.83201	7.28768	0.399775	0	0	0	0.557819	0	-0.9118	0	3.55448	0	0	0.420826	0	0	6.65651	4.30992	2.94096	4.18737	2.70973	3.1088	-0.175708	0	0	7.69255	1.62041	4.61432	0.990853	1.11167	0	0	0	5.46578	6.21578	0.679013	-0.655557	0.448362	-0.570201	0.719788	5.76474	1.79292	3.73906	1.64958	4.00198	4.59052	1.90923	0
late	Embryo4_29	3.91283	7.89829	8.50665	3.23016	1.4679	0	-0.942258	0.927258	1.62822	0	0	6.06353	0	0	0	0	8.34017	5.1459	1.66168	6.75822	3.58193	6.32035	0.126374	-0.270646	3.69921	8.82568	0	0	3.75297	0	0	0	0	4.41334	6.30003	0.176635	0.666042	2.17505	2.77589	5.48693	6.29293	5.75986	3.15425	5.41586	3.25013	6.62057	5.62711	4.53408
late	Embryo4_30	5.85653	9.10815	9.48058	3.20304	0.678929	0	0.269479	2.00331	1.61224	0.233104	-0.557546	6.90278	0	0	0	-1.14055	8.53263	6.35426	2.77634	6.12426	4.05505	8.04254	0.267074	-0.366959	2.31728	9.24258	0	0	4.18293	0	0	0	0	5.50051	7.4205	0	0.457149	1.25815	4.28015	5.51077	4.97439	7.34005	4.2446	4.27457	3.97553	7.92643	5.82648	4.49724
late	Embryo4_31	4.7138	2.75898	0	0	0	0	0	0	0	0	2.99692	3.57929	0	0	0	0	0	2.01933	0	3.9389	0	3.01169	0	0	0	5.02621	0	0	0	0	0	0	0	7.1187	0	0	0	0	0	0	3.50469	2.66073	0	0	3.20079	4.85642	0	0
late	Embryo4_32	0	0	0	0	0	0	0	0	0	0	0	0	0	0	0	0	0	0	0	0	0	0	0	0	0	0	0	0	0	0	0	0	0	0	0	0	0	0	0	0	0	4.64666	0	0	0	0	0	0
late	Embryo4_33	3.48226	1.1889	0	0	0	0	0	0	0	0	0	1.43151	0	0	0	0	0	0	0	0	0	0	0	0	0	4.03631	2.88581	2.83032	6.17605	-0.812795	0	0	0	3.83413	0	0	4.58002	0	1.93592	2.39569	3.5331	1.59695	3.01556	0	0	0	0	0
late	Embryo4_34	6.45877	2.31567	0.343001	0	0	0	-0.682587	0	0	0	3.48085	0	0	0	0	0	4.90272	1.04532	3.52527	0.194813	-0.691335	0	0	0	-1.67522	7.23938	0	0	0	0	0	0	0	0.843458	5.77977	0	-0.864107	-0.0393532	-0.347202	3.60549	4.0847	1.8539	2.03404	-0.624962	2.94096	4.0173	2.37999	0
late	Embryo4_35	7.59447	6.29173	4.65758	0	3.43986	0	1.52998	4.78572	0.322922	1.49267	4.28378	0	0	8.04514	0	0	6.57366	4.19142	0.875713	3.57379	-0.244977	6.64273	0	1.20296	0	0	0	0	0	0	0	0	0	0	4.83871	0	0.93769	1.41452	2.0852	4.44806	2.87932	2.56655	0.238099	1.25331	3.96995	1.94415	3.53824	0
late	Embryo4_36	0	0	0.328436	0	0	0	0	0	0	0	0	0	0	0	0	0	0	0	0	0	0	0	0	0	0	0	0	0	0	0	0	0	0	0	0	0	0	0	0	0	0	0	0	0	0	0	0	0
late	Embryo4_37	0	0	4.14587	0	0	0.682404	0	0	0	0	0	0	0	0	0	0	0	0	0	0	0	0	0	0	0	0	0	0	0	0	0	0	0	0	0	7.17552	0	0	0	0	0	3.24003	0	0	0	0	0	0
late	Embryo4_38	2.71933	1.26689	0	0	0	0	0	0	0	0	0	1.92414	0	0	0	0	0	0	0	0	0	0	0	0	0	4.23022	0.0449108	3.95165	-0.0631749	-0.0157096	0	0	0	4.8083	0	0	4.7707	0	3.04552	2.8524	3.15889	2.02526	3.93142	0	0	0	0	0
late	Embryo4_39	4.66661	2.79747	2.31781	0	0	0	0	0	0	0	1.87809	0	0	0	0	0	0	0	0	0	0	3.32195	0	0	0	0	0	0	0	0	0	0	0	0	0	0	0	0	0	0	0	2.47465	0	0	0	0	0	0
late	Embryo4_40	0	0	0	0	0	4.50727	0	0	0	0	0	0	0	0	0	0	0	0	0	0	0	0	0	0	0	0	0	0	0	0	0	0	0	0	0	0	0	0	0	0	0	0.907274	0	0	0	0	0	0
late	Embryo4_41	7.37201	0	0	0	0	3.03543	0	0	0	0	0	0	0	0	0	0	0	0	0	0	6.99964	0	0	0	0	0	0	0	0	0	0	0	0	0	0	0	0	0	0	0	0	1.45546	0	0	0	0	0	0
late	Embryo4_42	1.70458	0	0.250311	0	0	0	0	0	0	0	0	0	0	0	0	0	0	0	0	0	0	0	0	0	0	0	0	0	0	0	0	0	0	1.23334	0	0	0	0	0	4.92108	0	0	0	0	0	0	0	0
late	Embryo4_43	6.11638	0	7.88291	0	0	4.75871	0	0	0	0	0	0	0	0	0	0	0	0	0	0	0	0	0	0	0	0	0	0	0	0	0	0	0	0	0	0	0	0	0	0	0	2.29828	0	0	0	0	0	0
late	Embryo4_44	1.27607	0	0	0	0	0	0	0	0	0	0	0	0	0	0	0	0	0	0	0	0	0	0	0	0	0	0	0	0	0	0	0	0	1.98795	0	0	0	0	0	5.13003	0	0.833956	0	0	0	0	0	0
late	Embryo4_45	8.84103	0	0	0	0	0	0	0	5.03762	0	0	0	0	0	0	0	8.38156	0	0	0	0	0	0	0	0	0	0	0	2.50001	0	0	0	2.9647	0	7.76054	0	7.54372	0	0	0	0	6.23866	0	0	0	0	0	6.62944
late	Embryo4_46	0	0	0	0	0	0	0	0	0	0	0	0	0	0	0	0	0	0	0	0	0	0	0	0	0	0	0	0	0	0	0	0	0	2.68344	0	0	0	0	0	0	0	0	1.21882	0	1.50542	0	4.32531	0
late	Embryo4_47	6.56804	0	0	0	0	7.473	0	0	0	0	0	0	0	0	0	0	0	0	0	0	7.62366	0	0	0	0	0	0	0	0	0	0	0	0	0	0	0	0	0	0	0	0	0	0	0	0	0	0	0
late	Embryo4_48	0	2.5783	0	0	0	0	0	0	0	0	0	0.801063	0	0	0	0	1.6843	0	0.402479	0	0	0	0	0	0	2.97866	2.76816	2.31393	5.9139	0	0	0	0	4.24068	0	3.97721	3.83967	0	0	0	0	0	4.65554	0	0	0	3.02177	0
late	Embryo4_49	0	10.1676	8.78537	3.62034	5.38226	0	0	3.50283	3.56458	7.06429	0	0	0	0.0217642	0	0	10.4494	9.84657	0	7.23578	0	0	0	5.73067	0	0	0	0	0	0	0	0	0	6.99964	0	0	7.80546	2.08016	0	0	0	2.94942	0	4.58377	9.62323	0	7.44814	3.63809
late	Embryo4_50	0	0	0	0	0	0.340994	0	0	0	0	0	0	0	0	0	0	0	0	0	0	0	0	0	0	0	0	0	0	0	0	0	0	0	0	0	8.02557	0	0	0	0	0	4.43309	0	0	0	0	0	0
late	Embryo4_51	0	0	0.772021	0	0	0	0	0	0	0	0	0	0	0	0	0	0	0	0	0	0	0	0	0	0	0	0	0	0	0	0	0	0	0	3.20021	0	0	0	0	0	0	2.68172	0	0	0	0	0	0
late	Embryo4_52	6.77771	0	7.22158	0	0	0	0	0	0	0	0	0	0	0	0	0	0	0	0	0	0	0	0	0	0	0	0	0	0	0	0	0	0	0	0	0	0	0	0	0	0	1.11424	0	0	0	0	0	0
late	Embryo4_53	0	3.17597	0	0	0	0	0	0	0	0	0	1.11303	0	0	0	0	3.34079	0	1.00745	0	0	0	0	0	0	1.55488	2.35524	0	6.82307	0	0	0	0	0	0	3.4646	3.84249	0	0	0	0	1.26494	4.64173	0	0	0	3.27693	0
late	Embryo4_54	2.35632	0	0	0	0	0	0	0	0	0	1.48933	0	0	0	0	0	0	0	0	0	0	0	0	0	0	0	0	0	0	0	0	0	0	0	0	0	1.64954	0	0	0	0	0	0	0	0	0	0	0
late	Embryo4_55	8.6827	8.59688	0	0	0	0	0	0	0	0	0	0	0	0	0	0	0	4.84137	0	0	5.61637	0	0	0	0	0	0.142429	0	2.18958	0	0	0	1.97503	1.10759	0	0	0	0	0	0	0	4.90275	0	0	0	0	0	0
late	Embryo4_56	0	8.09076	0	0	0	0	0	0	0	0	5.56797	8.9129	2.93804	0	0	0	0	6.02249	4.98095	0	2.71226	0	0	0	0	7.59928	0	0	0	0	0	0	2.56519	0	0	0	10.4659	0	8.42954	0	8.4183	4.57298	4.41255	0	0	0	5.00442	0
late	Embryo4_57	8.47849	9.01078	0	0	0	0	0	0	4.77123	0	6.9962	0	0	0	0	0	0	5.84808	0	7.67237	6.02329	0	0	0	0	0	0	0	0	5.19203	0	0	7.31382	0	0	0	0	5.97179	0	8.27854	0	6.6114	0	5.75813	0	0	0	0
late	Embryo4_58	8.32931	7.14516	6.08835	-0.587225	4.88013	0	2.70961	6.05666	1.88301	2.06687	4.86665	0	0	8.54721	0	-0.601581	7.03836	4.70469	1.4669	3.52616	-0.385105	6.63764	0	1.20962	0	0	0	0	0	0	0	0	0	0.751051	5.05785	0	0.410889	0.577532	2.33967	4.58867	2.64616	1.72386	0.789304	0.501921	4.09831	0.459919	2.87295	0
late	Embryo4_59	0	0	3.16003	0	0	0.039669	0	0	0	0	0	0	0	0	0	0	0	0	0	0	0	0	0	0	0	0	0	0	0	0	0	0	0	0	0	6.92456	0	0	0	0	0	2.68646	0	0	0	0	0	0
late	Embryo4_60	0	0	0	0	0	2.43663	0	0	0	0	0	0	0	0	0	0	0	0	0	0	0	0	0	0	0	0	0	0	0	0	0	0	0	0	0	6.90062	0	0	0	0	0	4.31442	0	0	0	0	0	0
late	Embryo4_61	0	0	3.21362	0	0	2.7154	0	0	0	0	0	0	0	0	0	0	0	0	0	0	0	0	0	0	0	0	0	0	0	0	0	0	0	0	0	0	0	0	0	0	0	3.01097	0	0	0	0	0	0
late	Embryo4_62	8.28108	8.56241	0	0	0	0	0	5.3543	0	0	0	8.94882	4.58333	0	0	0	0	0	3.57282	0	3.98891	0	0	0	0	0	0	0	3.03883	0	0	0	0	2.48541	0	0	9.58484	0	0	0	7.88963	4.08776	0	0	0	0	0	1.65906
late	Embryo4_63	2.94096	2.54997	0	0	0	0	0	1.03562	0	0	0	0	0	0	0	0	0	0	0	0	0	4.08557	0	0	0	0	0	0	3.13178	0	0	0	0	0	0	0	0	0.736019	0	2.99929	0	2.21773	0	0	1.94071	0	0	0
late	Embryo4_64	0	0	1.89235	0	0	0	0	0	0	0	0	0	0	0	0	0	0	0	0	0	0	2.94096	0	0	0	0	0	0	0	0	0	0	0	0	0	0	0	0	0	0	3.31638	1.96588	0	0	0	0	0	0
late	Embryo4_65	5.50157	3.32809	0	0	0	0	0	0	0	0	3.31751	4.73099	0	8.08048	0	0	1.0865	3.50469	0	5.33435	0	3.67804	0	0	1.21417	5.69939	0	0	0	0	0	0	0	0	0	0	0	0	0	0	3.28668	0	0	0	2.9719	5.35804	0	0
late	Embryo4_66	0	0	2.4024	0	0	0	0	0	0	0	0	0	0	0	0	0	0	0	0	0	0	2.94096	0	0	0	0	0	0	0	0	0	0	0	0	0	0	0	0	0	0	0	2.72671	0	0	0	0	0	0
late	Embryo4_67	5.25987	2.77407	0	0	0	0	0	0	0	0	3.02528	4.36242	0	0	0	0	0	2.34956	0	4.44772	0	2.60028	0	0	0	4.69686	0	0	0	0	0	0	0	6.00395	0	0	0	0	0	0	3.20467	0	0	0	3.42827	5.28204	0	0
late	Embryo4_68	0	8.8792	0	0	0	0	0	0	0	0	0	9.35673	1.25159	0	0	0	0	6.03633	6.77454	0	5.90993	0	0	0	0	0	0.781556	0	2.76011	0	0	0	3.10892	1.01572	0	0	9.38158	0	0	0	7.22475	4.23897	0	0	0	0	6.26828	0
late	Embryo4_69	0	2.31352	0	0	0	0	0	0	0	0	0	0	0	0	0	0	3.51648	0	1.37883	0	0	0	0	0	0	3.64714	0	0	3.43681	0	0	0	0	0	0	2.94096	4.06239	0	0	0	0	2.66612	5.4352	0	0	0	2.72687	0
late	Embryo4_70	0	0	0	0	0	6.59655	0	0	0	0	0	0	0	0	0	0	0	0	0	0	0	0	0	0	0	0	0	0	0	0	0	0	0	0	0	8.63338	0	0	0	0	0	5.90136	0	0	0	0	0	0
late	Embryo4_71	5.03009	6.33092	6.30182	0	0	0	0	0.808247	0	0	0	4.14083	0	0	0	0	6.63577	4.92411	0	4.99567	2.51628	6.41861	0	0	0.754194	7.58544	0	0	2.76856	0	0	0	0	3.3573	5.67277	6.65799	1.60908	1.12578	0	4.21603	4.3204	5.15673	2.99607	3.94397	2.8854	6.81396	5.83211	4.00259
[truncated: 20 more columns]
